# Supplementary material for: High-throughput sgRNA testing reveals rules for Cas9 specificity and DNA repair in tomato cells
Source: Front Genome Ed. 2023 Jun 6;5:1196763. doi: 10.3389/fgeed.2023.1196763 (PMC10279869; doi:10.3389/fgeed.2023.1196763)
Supplement: Supplementary file 1 [file DataSheet4.XLSX]

## Sheet: Sheet1
			reads with 1 bp insertions
sgRNA	sequence	-4 nt	A	T	C	G	most frequent	correct?
01	ACATCTTCCGCAGAAGTCCAGGG	T	40	1423	1	6	T	Y
02	GTAAAAGTTGCCGCTTGCGGTGG	G	439	914	138	163	T	N
04	ATAAAGAGACGACAACGTGCAGG	G	1603	5371	642	525	T	N
05	GGATCAGAATCTGTGTTCTCCGG	T	267	0	85	61	A	N
06	CTAATGGAGAAGGCTCTTGGAGG	T	541	30	141	41	A	N
07	ATAAAGTTACATGCAACTTTGGG	C	602	0	721	60	C	Y
08	CAAATTGCAGCTAGATTACCTGG	T	0	540	8	102	T	Y
09	TCGTTCTCTAGTTCGGAAAGTGG	A	2154	262	194	10	A	Y
10	AGTAATTAATCCATCGGAGACGG	G	0	434	80	121	T	N
11	GTAAAAGTTGCCGTCTCCGATGG	C	2051	1695	344	407	A	N
13	ATCAAACTCCATAGCCTCCTTGG	T	232	3495	104	125	T	Y
14	AACATGGTCCAGGCAATTGGAGG	T	26	3245	24	56	T	Y
15	ACATGGTCCAGGCAATTGGAGGG	T	28	0	14	102	G	N
16	AACATGGTCCAGGGAATTGGAGG	T	257	0	64	0	A	N
17	GATAAAACGGGGGTGAAGAAAGG	A	3231	93	0	28	A	Y
18	CTCTCTTGATATCAGGCCTAAGG	C	554	301	543	68	A	N
19	CCCACTGAGCCATGTGGCTAAGG	G	497	333	421	0	A	N
20	ACCTTAGCCACATGGCTCAGTGG	T	13	624	22	23	T	Y
22	GAAAATCTTGCCGCTTGCGGTGG	G	514	704	178	282	T	N
24	GGTGGAGGAATCTGCATCGGTGG	T	249	2718	0	188	T	Y
25	AGTTCAGTCCCTAAATTAGCAGG	T	258	0	51	54	A	N
26	TCTGCTTCACACTACAAGAATGG	A	3880	169	7	16	A	Y
27	GGATGAAGGTTGGAGGTCGTCGG	T	231	437	0	75	T	Y
30	GGACGAGCAGGCTTTGATTCCGG	A	203	73	31	4	A	Y
32	CAGTCCGACCCGATAACAAACGG	C	79	0	442	0	C	Y
33	TTCATCCTCCGCCGGAGAAAAGG	G	98	26	0	102	G	Y
34	TTAGCTGCTCATGCTAAATATGG	A	0	70	39	41	T	N
35	CAGATGGACTGAAATTGCCAAGG	G	314	323	133	111	T	N
36	GAAATTGCCAAGGTGGTATCAGG	T	1681	2011	189	72	T	Y
37	TTGCCAAGGTGGTATCAGGCAGG	A	2732	977	72	143	A	Y
39	ACCATAGTTCCTCAGGGTTGCGG	G	65	1961	27	0	T	N
40	GTTATAGCCGGAAGATTACCTGG	T	0	186	0	0	T	Y
41	GACTGCGGTGGTGATATTGGTGG	T	39	249	3	29	T	Y
42	AGTGAAGTCCCTGAAAAAGCTGG	A	0	295	19	29	T	N
43	AATCCTTCTTTAGCACAACATGG	A	0	232	84	55	T	N
44	ATTCACTTCTGGGTAATCGTTGG	T	182	912	7	77	T	Y
45	TTGTTAAAGGACCCTGGACTCGG	G	0	348	240	208	T	N
46	CACAAACTCTTCTTCCTCCGTGG	T	7	590	1	0	T	Y
47	CCGTGGCTACAGACAGATAGAGG	A	186	42	24	0	A	Y
48	TCAAGTTGCATGGTGAAGGCAGG	A	0	5721	136	530	T	N
50	ACTTGTTTCCAAGGAGGCTATGG	G	313	265	0	202	A	N
51	TCTTTTGGACTATAGAACTTTGG	A	0	353	133	68	T	N
52	AGTTATGTGCTAGAGGTCATTGG	T	1806	1851	0	113	T	Y
54	GAAAGGTCCATGGACAGCTGAGG	G	1653	800	59	1722	G	Y
55	TGAATCCTGATCTCAAACATGGG	A	2244	355	0	45	A	Y
57	AGAAACTTCTACGATACGGGTGG	C	103	154	445	0	C	Y
59	AGCAAATATTGTGAATCCTGAGG	C	284	98	51	27	A	N
60	TTGTCCACACAAAGGCAATCAGG	A	0	444	194	122	T	N
61	TCACCAGATGAAGCTAGCGGTGG	G	1134	3114	261	1408	T	N
62	GCCAAATCAACTACGGCTTTAGG	C	281	294	307	27	C	Y
63	GAAGATACGGCCGGCTTAATTGG	T	1253	0	143	55	A	N
64	AAACTCACGGCGAAGGTTGCTGG	T	612	703	215	211	T	Y
65	AGGGCACTTCCCACTAAAACAGG	A	0	906	87	37	T	N
66	CCTTTCCCATTGCCCTCTGGAGG	C	1181	4717	565	799	T	N
67	CGCAGCTAACCTTAGCCACATGG	C	8	15	649	1	C	Y
68	AAATCGATTCCGGGGAGATCCGG	G	217	243	49	74	T	N
69	CACGTGGATTCGTATTGGATTGG	G	3829	4131	1123	0	T	N
70	ACGGCGCTCAATAGCACGTAAGG	C	122	101	2324	0	C	Y
71	TATCTTTCCACCTGGCTCAGAGG	T	0	1108	60	1	T	Y
72	AGGACAATTGCGCCAATCGTTGG	T	329	1558	0	133	T	Y
73	CTGGTAAATCCTGTCGTCTCCGG	T	114	327	33	20	T	Y
75	CTGATTTCAAGAAAGGAGGGTGG	A	1816	881	230	177	A	Y
76	CTAAACATGGTGAAGGTTGCTGG	T	80	106	42	71	T	Y
78	CGCAGTTGGCGGCGGTGCTACGG	G	78	62	0	125	G	Y
79	TACATGGAGCTGTAGGCAACAGG	C	94	227	122	16	T	N
80	GCTAAAGAAGGATTGCGTAAAGG	G	2440	972	567	345	A	N
82	AGCCACGGAATGCCAGGTGTAGG	G	757	0	226	269	A	N
83	TTGCTCGTAGCTTGCCTGGGAGG	T	8	232	2	1	T	Y
84	GAAAGGCCTTTGGTGCCCTGAGG	C	3015	796	0	129	A	N
85	AGACGAAAGCTCTTGAGTCGAGG	G	1931	1056	575	718	A	N
86	TTGCAAGGCTATTCCCAGGGAGG	A	7394	1328	273	2	A	Y
89	TGCTGACGGACATTAGACACGGG	A	501	478	0	157	A	Y
