# Supplementary material for: High-throughput sgRNA testing reveals rules for Cas9 specificity and DNA repair in tomato cells
Source: Front Genome Ed. 2023 Jun 6;5:1196763. doi: 10.3389/fgeed.2023.1196763 (PMC10279869; doi:10.3389/fgeed.2023.1196763)
Supplement: Supplementary file 2 [file DataSheet3.XLSX]

## Sheet: targets and mismatch offtargets
site	target/offtarget	FW (barcoded) primer, 5'-3'	REV primer, 5'-3'
1	target	GCTTGAGAACTTTTACCACAACGAGCAAGTC	ACATCCAAAGTTGACATGGATTC
1-1	offtarget	CCATTGGAGCAGATCTCCTCGTTTTAAGGTA	AGTTTCTTGCCTTAGGTGGTTTC
1-2	offtarget	GGAGTTCATATACCTGCTTTTTGAGGGACCA	GCATGTCTAAAGTGCATTCATTG
1-3	offtarget	ACTGTCAGACTTTTACCACACCGAGCAAGT	GATGACAGGATGACATCACAAGA
2	target	CGCTGTTAAGTTCAACTATCCGCTGCTCTTC	GGATTATGTAATGACACATGGTGAG
2-1	offtarget	GTGTTGGATGAGCCCGAATAATAGTCTCATC	TGAGCTTTTACAGCAACTTGTTC
2-2	offtarget	CACGGATAAGATTGTAAATGTGCGGTTGAGT	CTAGGGACCCTCTTGTGTTTGA
2-3	offtarget	AAGCTCAGCCATTTGTTTCCCATCTTAGCAT	TTAGTGGAGTACGTCACGAAACA
2-4	offtarget	AATGACGGTAAGGGATTACGTCGCAGAGTAT	GCCCATTTGTTTCCTATCTGAG
3	target	TACGCTCTTGGTACACTTTCTCCTAAATCTCCA	CCTTCTATTGGCAATTACATGCT
3-1	offtarget	ACGAACGATTTCAAAAACTAAAGTGGAACAAGC	TATTTCCAACTTCTGCATCCCTA
3-2	offtarget	GAGCGATACCCTGTTAAGCTTTCATTTTTCA	CTCCTAACCAAAAGAGAGGATCA
3-3	offtarget	CGATTCAGTTTGACAGTAGCAAGCTCAAAAA	TGGTAAACAAAAGGTGAAATTGG
3-4	offtarget	CAATACGGGGAAGACCCTACGATGGTAGAAA	TGGTAAACAAAAGGTGAAATTGG
4	target	CGGAAGAACCAATTCCTCATTTTGTTTGTTC	ATGCCTTTTCTACCCTTTCAGTT
4-1	offtarget	GTCAACGAGGATATTGTGAATCTGCTGAGGA	CGGGCGTACAGATAATGAGATAA
5	target	GCCAAGAAAGCAAAGAACCGTCATTCTGATA	TTCTGTCCCAGGGTCATAGAG
5-1	offtarget	CGTAACGAATCCATTTACCTTAGCAGCAGAA	TGATGAATTCAGTTTCTCTCAAGTG
5-2	offtarget	CTGGCATATACCTTTGCAACAGAATTGACG	AGAGGGTTTTCACCTTCTACAAA
5-3	offtarget	GGCAATAGACTGAGCAAGCAAAGAACCATC	GCACAGGGTCTTAATTCTGCTTA
6	target	GGAGAGAAATAATGGGAAGAACACCTTGTTG	AGTAGGTAATCGTACCGGCATTT
6-1	offtarget	TCAGACGATGTTTTGGGAAGGTTCTACTCCT	GCAACACTGAATAGAACCGAAGT
6-2	offtarget	TCCGCATAATAATGGGAAGAACACCTTGTTG	TTACACATTAAGCAAAGCGAAGC
6-3	offtarget	CGAGATAGTTTTGAATGAGATGATTATGCGTTA	TGGTAAGAACACCTTGTTGTGAG
7	target	ACGGAGAATATTGAGATGCGGAAAGAGTTGT	AGCAAGCTAAAAAGTCCAATCAA
7-1	offtarget	TTGAGCGAACAAAAACAACGAAATCCAAAAA	AATTCAAATCACATGTCTTCCAG
7-2	offtarget	GGTGCATAGGAAAAAGTTGTAGACTCAGATGGA	CCTGCAAACCAAATTAAACATTC
7-3	offtarget	ACCGATAGCCAACAATTTAAAGATTTTATGA	GTTATTAAGATGCGGAAAGAGTT
8	target	CACGAGAAACATTTATCCATCACCAAAACAG	AGGATCAATTCCTCTTTGCCTAA
8-1	offtarget	ATAGGCGAGGTAGGGACAAAATCTTTGTTGA	TTTTTGAGTGGTTCATGTGTGAC
8-2	offtarget	CGGCTATATTCTTTTACTCTTTCCGACTTTTCA	AGTGTTTGGATCAATCCCTTTTT
8-3	offtarget	GCACATAGGTTTAATTTCCTCACCCTTTTGG	TTCACTTAGTGGCTTGTGGGTAT
8-4	offtarget	ATCTACGGTTTTCCTTATTATCTTTGGGCATT	GTTGAGAATTTTGAGGAGCAGAA
9	target	CCACAGAACGAGATAAAGAATCTGTGGAACTC	TTTCTGAAACTTTGTCATTGTTCTT
9-1	offtarget	AATCGCGATCTCAGAAAACTCTATTCGTTTGG	GTCGGAATATCACCAACTTAGGG
10	target	GAGCAGAACGTACTTGTTACCAAGGAGGCTA	ATATTAAAACTCACGGCGAAGGT
10-1	offtarget	GAATGCGAGATGATACCCCGACCTAAAGTCT	CGGTTTTGTTTGTGAAGAAGAAG
10-2	offtarget	TGGCAGTAGTAGTCGATGATACCCCAACATC	CATGAGGTGCTCAAGTGTTATTTT
10-3	offtarget	TGGCATAGGGGGTGCTCTGGTATTCTTTTTA	CACCTCTCACCCTATGTTAGTGC
10-4	offtarget	TTATGCGGCATACTTGTTTCCAAGGAGGCTA	TTAGAGCTCATGGTGAAGGTTGT
11	target	AGCCAGAAGGAGTTTGATAATGAGTTCATCTTCTT	ATATTAAAACTCACGGCGAAGGT
11-1	offtarget	TCTACCGAATCAAAACTTTAATTATTTCCACAC	ACCATTTTAAAGTACTAATTCTGA
11-2	offtarget	GCGTAGTAGCATTGGTCTCTATGGACTATGG	TGCCATGTAACTGTATGACAAGC
11-3	offtarget	CACCATAGCCATTTGTTTCCCATCTTAGCAT	TTAGTGGAGTACGTCACGAAACA
11-4	offtarget	ATTACCGGCATACTTGTTTCCAAGGAGGCTA	TTAGAGCTCATGGTGAAGGTTGT
12	target	TCGAGGAACGTACTTGTTACCAAGGAGGCTA	GTTGCTGGAGATCCCTTCCTA
12-1	offtarget	ACATCCGAAAAGCAAAAAGTGAAGTTTGCAT	GATTGCCTTCAAACAGAGTATGG
12-2	offtarget	CCAAGGTACATACTTGTTTCCAAGGAGGCTA	AGGTTGTTGGAGGTCTCTTCCTA
13	target	CTCAGGAAAACGAAACACATGAACAACAAAA	CCGATGGATTAATTACTTGAGACC
13-1	offtarget	AAGGTCGACGACCTACTGATATTGTGAACCA	TATAACAACATCACCCCACTTCC
13-2	offtarget	AGTCGGTATGGAAGAAAATCTTAATGCGAAG	TTGCAAGTCCCACAAAACTCTAT
13-3	offtarget	CGTAGTAGATGCCTCATCAGACGAGTTAGAA	TAGCTACTGCCTCCCAGTCAAAT
13-4	offtarget	AGAATCGGTCCTGAATCTGTCTCATCTCGTT	ACTTCTTCGATGCGGTAAAAGTT
14	target	GGTAGGAATGAATCCCCTTTGATAAAATGTAAA	TGTTGTGATAAAATGGGAGTGAA
14-1	offtarget	TTCGTCGACTAAACAGAGGTGGACTCCAGAC	TCCTAAGAGAAATGGGAAAAAGG
14-2	offtarget	TCCTGGTAAACAGAGATGGGTAGACCACCTT	TCAAGAAGGAAAAGAAATGAACC
15	target	TGACGGAATGAATCCCCTTTGATAAAATGTAAA	TGTTGTGATAAAATGGGAGTGAA
15-1	offtarget	CAACTCGAGGTTAGAGCTCCTTGTTGTGAGA	GCCCGAATTAATCAGAGACAGAT
15-2	offtarget	ACGACGTACAAACTTTTGTCACGGACAATTT	TTGTTTGTCGATTGAAAAGAAAAG
15-3	offtarget	GTAGGTAGAACAGAGATGGGTAGACCACCTT	TCAAGAAGGAAAAGAAATGAACC
16	target	ATGCGGAAAACAGAGATGGGTAGACCACCTT	TCAAGAAGGAAAAGAAATGAACC
16-1	offtarget	TCGTTCGAAACATGAACCCATTTTTACACTGA	CATGCCTTTTAGGAACTATGGTG
16-2	offtarget	CAAGCGTATCTGAATCCCCTTTGATAAAATGTA	GGGTAGAGTCCCTTGTTGTGATA
17	target	CATCGGAACTGCTTTTTCCAAGAAGAGAAAA	CTGTATGAGTGGGAACAGTCCTC
17-1	offtarget	AGCTTCGACTGGGAACAGCTCTCCAGTTAC	TTCATTGATCTTCAAGTCATAAAAAGA
17-2	offtarget	AGCTCGTACTCACCTGCTTGTTTAGGAAGTG	GAAAGAGGAGAGAGAAGTGGCTAA
17-3	offtarget	TCTGGTAGAAACCTGTTTTAGTGGGAAGTGC	CCAAGAAAAGAAGAATTCCACAA
18	target	GCATGGAAATTTCGGTTAATTTACAGGACTTCA	ACCTATTCCCTAAGAGAGCATGA
18-1	offtarget	CTCGATGACAACACTTGTTATAAGAGAGAGAAAA	AAAGATGTGGAAAGAGTTGTAGGC
18-2	offtarget	TCGGTGTAGTTGGTACATGGTCCAGGTCTTA	GCCAAACTTAATTGAGAGATGAAAA
19	target	GTGACGAAAGAACGATGCCTTGTTGTCC	CGAGTGAATTTTGGAAACTATTGG
19-1	offtarget	GCTGATGAAGAGGTTAACCAAAATGGGAATC	TGTTGTTATTGAAGAGGATTTTCG
19-2	offtarget	CGTGTGTATTGGAACACACGTTTAAAGAAGA	TGCTTTTGTTTCGAACAAGTCTA
19-3	offtarget	GAGTGTAGAGAATTATTGGAACACGCACTTG	TTCGAAATAATTTGTTGGTGTTG
20	target	TGCACGAATCAAGAAACGGCTAGTGAAAATG	TGCGAGTGAATTTTGGAAACTAT
20-1	offtarget	GTGCATGAAGAGGTTAACCAAAATGGGAATC	TGTTGTTATTGAAGAGGATTTTCG
20-2	offtarget	GGACTGTAAGAATTATTGGAACACGCACTTG	TTCGAAATAATTTGTTGGTGTTG
21	target	CCTACGAAAAGAAACGGCTAGTGAAAATGG	TGCGAGTGAATTTTGGAAACTAT
21-1	offtarget	TGCCATGAGTGCTATTGAAACACAACAACCA	CTACCAAGCCCTGTGCTAAATCT
21-2	offtarget	CACCTGTATTGGAACACACGTTTAAAGAAGA	TGCTTTTGTTTCGAACAAGTCTA
21-3	offtarget	TCGACTAGAGAGGTTAACCAAAATGGGAATC	TGTTGTTATTGAAGAGGATTTTCG
21-4	offtarget	GATATCGGAGAATTATTGGAACACGCACTTG	TTCGAAATAATTTGTTGGTGTTG
22	target	TCAGCGAATGAGCCCGAATAATAGTCTCATC	GCTTTTACAGCAACTTGTTCAGA
22-1	offtarget	AGGAGTGATATTTCCCATTTTAGCATGCAGT	TGCGGAAGATGTAATTTTAGTGG
22-2	offtarget	CAGGACTACCAAATGGCAGAACAAAAATAAA	GGTCACCTGAAGAAGACGCTAT
23	target	ATCGCGAACTGAAAAGGATTTTTCGACTGAG	CGTCCCAATCTCAAGTGTTTAAG
23-1	offtarget	CCTAGTGAGAGATTAGTGGCAAGGGTTGTTA	TCTAGAAGTTAGTGGCACAAATGG
23-2	offtarget	CGACACTATGCTATATTGATCCCTTTAGATCG	GAGGTGTTCATGGACGTATGAAT
23-3	offtarget	CTCACTAGACAAAGTGGTGTTGATTGGAGAT	CCTTGAATATAGAACCTGCTTCG
23-4	offtarget	TGTGATGGTTGTATTGGTGCATGTATGCTTT	GGTTAGTGTTCCATGTAATGTTGG
24	target	GATGCGAATGAAGAGACTGTTGAATTGCAGA	CACTTCTCTAAGCCTTTCGCTTC
24-1	offtarget	ACACGTGACTATGCCTCCAGCTCCTGTTC	ATTCCTCTGAATTGCATTTGCT
25	target	CGATCGAAACACTGTTCGAGCAAAAGCTACT	GATTGTGGTCACCTGAAGAAGAT
25-1	offtarget	TAGCGTGAAGTTGGATTGAAGAAAGGTCCAT	AGACGCAACAGGTTCTGTCATA
25-2	offtarget	GACCACTAAAAAACAAGGAAAGGATTGTGGT	CGTACGGTCCATCCTAATACAAA
25-3	offtarget	AAGGCTAGGCTGTTACAAAAAGAAGCTGAGG	AGCTCTTTCCACACCTCTGAAG
26	target	CTGGTGAAGACTGAACTCCATGAGCCAATAC	ACGACACACACACAGAGAGAGTC
26-1	offtarget	CTGTGTGATATGAGGCTAAGTTTCGTGCATT	CCACTTCCTGAAAAGATTTTGCT
26-2	offtarget	TGCAGCTAGTGGTTCCCGGTGTAGTCAC	GTACTAGGATGCAATGGATGGAG
26-3	offtarget	AGCTCTAGGCCTTGAATCAAAGACTCCCTAA	TTTTCTTTTCAATTGTATCACTCACA
27	target	GTCCTGAAACGCAATGTCATCGTCATATTC	GATGATTTCTCCGACAACGATTA
27-1	offtarget	GGTACTGAAATGAGAGAAATGATTTACTTAATGGA	AATCAAGTAAAATACAATGAGATTGG
27-2	offtarget	GCTAGCTACAGAGAAGGAGTGCAATAACCTC	CTTCTCCAGCAAGGTGCTTTAAT
28	target	GTGGACAACATCATCATCATCATCGTCATC	ATGATGATTTCTCCGACAACG
28-1	offtarget	TGAGCTGACCAAAATAGAAAAGCAAAAACGA	CAGGAATTATCGGAGTATTATTTTGAA
28-2	offtarget	CTTCGCTACGGATGTCAATATGGGATATCTT	TTTTAGAATTTGGGATTTCATGC
29	target	TGCGACAAAGAAGGCTGAAGAAGAAGCAAAG	CCTGCTCAATTAGTGTAGGAGGA
29-1	offtarget	ATGGCTGATTGCATTCTCAGACTTCATTTCT	TTTCTAAATATCCACCAGGTCCA
29-2	offtarget	GTCTGCTAGCATTCACAGCCTTCATTTCTAC	ATCCCTATTCTAAAAACCCACCA
29-3	offtarget	GGTGTTAGCCCTTATAATTGTGCCAACACAT	TGTGAAATTTGAGAAGAGCCATT
30	target	CCTGACAACAGCATGTACTAAGGATGAGAACT	CTAGCCCGTGCTTCAGAAAG
30-1	offtarget	GACCTTGACATACACCCTCTTGAAGCTTACC	CGGTTATTGCCTATTCTCATCAT
30-2	offtarget	AACGCCTACAGGTACTTCTTTTCGCCCTTAT	AAGTGTTTTGAAACGAGATACCC
31	target	TCGCACAATTGAGGGGTTTCAAAGCTTAAAT	AGTGGAACATCGTGCTTTTACTC
31-1	offtarget	TCGGAACATAAGGCTGACAAACGGACAG	GTAAGAATCCGTTCCAAACTGGT
31-2	offtarget	GAGTCCTAGGTTCACCAATTTGTTGGCTAC	TCATAGTGCGTCTGAAGAATCTG
31-3	offtarget	GTGCTTAGTGAATCATTGAACTTTAACTCTGGA	TTTGGGATGTCGAATCTTCTAAC
32	target	CTCCACAATTGAGGGGTTTCAAAGCTTAAAT	AGTGGAACATCGTGCTTTTACTC
32-1	offtarget	GTCGAACATTGATGCTATTATGGATTTTGACA	TGACTTCACATCAAAAAGAGGTAGA
32-2	offtarget	CGTTCCTACGGACCGTTTCCTAGTTTTTATC	CTAGAAGGTCCCAACGGTCATA
32-3	offtarget	CCTCTTAGTGAATCATTGAACTTTAACTCTGGA	TTTGGGATGTCGAATCTTCTAAC
33	target	GGTCACAAATAAAAGGTAGGTCCGGAAAATC	ATTATCAGTCCGACCGGGAAGTA
33-1	offtarget	CTGCAACACTTTGTTTTGGTAAGGATGGTCA	ATATTCCCCCACATGGAAGTAAC
33-2	offtarget	GCAGTCTATCCAACATTTGTCCTTAATGTCC	CTAGGTCCAAAATTGCCCTATTC
34	target	CGAAGCAATCCGTTGGTGTAATCAGTTAAGC	TGCTGATAACGCCTCTTTAATGT
34-1	offtarget	ACGAGACATGTTTGTAAGCTCTTTTATGTGG	TATCACATAAATTGAAACGGATT
34-2	offtarget	ACGCTCTAGCAAATACTTAAAATACAACATTCAAA	TGTCTAGGTATGAGATGAAGCTACCA
34-3	offtarget	ATGGAAGGCAAGGAATTCGGAGTCGTTTT	AATTTTGTAATGCCTTAGACAGTATTT
35	target	GAGAGCAATGTCATAACAAAACACAGAAAAGC	TGCTGCTATAATGTTGTGATTGG
35-1	offtarget	CGTAGACACTTGTTAATTCATTTATCCTTGATT	ACAAAATTGATAGATAAATCCTAAAA
35-2	offtarget	GGCGATTATGATGGTTCTCCTACTTAGGTGTT	CAAAATTGATAGAAAAATCCTAAAAGA
35-3	offtarget	TACGAAGGTTTGATGATGATGAATTGTGATT	AACGCGAAAAGAAAAAGGTAAAC
36	target	ACCAGCAACAACTTCAATCTGTCATAACAAAACA	TTGTGATTGGAATCTGATAGAGAAA
36-1	offtarget	GAAGGACATTTGATGATGATGAATTGTGATT	AACGCGAAAAGAAAAAGGTAAAC
37	target	AGTGGCAACAACTTCAATCTGTCATAACAAAACA	TTGTGATTGGAATCTGATAGAGAAA
37-1	offtarget	AGACGACATAGAAAAAGATTGCTGGCGCATT	AACGCGAAAAGAAAAAGGTAAAC
38	target	GTACGCAAAAACCCTAGACTTTTCAGGGACTT	TGCATAAAGGAGCTTGGTCTAAA
38-1	offtarget	TTCCGACAGTTTGTTGACAAAGTGATGATGC	TTTTCCTTCATACCAAACACACC
38-2	offtarget	CCGCATTATCTACTTCCCCAAGATTATGCAA	AAAGAAGTGGGGTTGACAAGG
38-3	offtarget	TGACAAGGCGAAGTTAACAAAAATGAAATGC	AGATCCGAGATTTTCATTCATCA
38-4	offtarget	CTACATGGTAAGCATATTGCCTTGGAGACAC	ATGCAAAACAAGCTTTCTGGATA
39	target	TACCGCAAAACAAACTCGGGACCCAACAAT	ATCCACACATTCTCACCAGACTT
39-1	offtarget	CCATGACATATGTCTCACGGCCTAAACAAAT	ATTTCTTGTCATCTCTGGAGGTC
40	target	TGGTGCAATGAAAACTTTAGCTCAAAACAAAATG	AATGCCACGACTAATGAGTTTTC
40-1	offtarget	GTGTGACATAGTCCTTTTCATCGAGCCAAC	AAATTTCTAGCTTTTAATTTCGTTT
40-2	offtarget	GCAAGAAGTTGTTGGATCAATACCTCGACTC	CCTGACTCAAGGTGGTTATATGG
40-3	offtarget	GATCAAGGTCAAAAGCTTCCTTCTTATGTGC	TTTTTGTTGTTCATGTGTTTCGT
41	target	GCAACCAAAACTCATTAGTCGTGGCATTGAT	ACGATGACGTGGCAATCATAATA
41-1	offtarget	AGCACACACGCCAAAATCAACCTATATGAAG	AAATAATCCCCCAAAACATCAAT
41-2	offtarget	AGGAGAAGTCTCAACAAGCAAAAATTTCACA	CGTCGAGTCGAGTGAGTATATGA
41-3	offtarget	CGTTAAGGCATTAGCAGTGACAGCAAGTCTG	TTCAAACGGAGTTGTCAACAGTA
42	target	AGGACCAATGAAAATTTTGTCTTTGCTACTGAA	GTCACCAGAAGAAGATGAAAAGC
42-1	offtarget	GCTACACACCAATTATAGGCAGTCACGAAAA	TGTCACTACTCAAGCACAAGCTC
43	target	CACACCAAAGCATTTTTAGGCAAAGATCTCC	CCTTTCTCCTAATTTTTGCATCTT
43-1	offtarget	ACAGCACACCTTCTTCAGAACACCAGTTGAA	TTGCAAGTTAGAAGAAACGATGA
43-2	offtarget	CACAGAAGTCTTCCATTTCTTTTGTCTTTTT	CTCCATCCAGTACCTTCACCATA
43-3	offtarget	CTTAGAGGATTGCCAAGCTCTAAAGATCACA	CTTTGGGAAGATTTCTCCATTTT
44	target	CTAGCCAAGGTCAAATGCGTATTCCAATAAT	TTAAAGCCAGGGATTAAAAGAGG
44-1	offtarget	CAACCACAGGGTCTTGAGTAGATTGAGTTGC	ATACTCTTGGATCACAGCCCATA
44-2	offtarget	TGAGGAAGAATTCCAGCAATTTTGAGCTTTT	TATCTAAGGCCCGGAATAAAGAG
45	target	TAGGCCAAGATTCACTTGCAGCTGAGTTCTT	GAATCATCCAGAGAGTCCAGGTA
45-1	offtarget	TGTCCACACGTGCAACATCTCAGTCAATAAA	TAAAAGCCACTGACTGATTTTCG
45-2	offtarget	ATCGGAAGGTACCCTAGTCAAACTCGCAGAA	GCTTTCACTGTTCAGCACCTTAG
46	target	TCCTCCAACAGTAGAGGGGGAGAGACTTAAA	AGAAAGGAGTGTCCCAGGTTTAC
46-1	offtarget	GGATCACATGATGGACAGTGCCATGTACTTA	AAAGGTAAAACAGAACTCCTTGC
46-2	offtarget	GATGGAAGTGTGCTTGGTATCAAAGTCAAGA	CGAAGATAACATCATAGCACAGG
46-3	offtarget	AGATGAGGTAACACAGGTTTTTATGCCACAG	GTGCTCGGTATCAAAGTCAAGAT
47	target	CCGATCAATTCTCCACAAGGAGCAACACTAT	TCATCATCTCCATCTGTGACTTT
47-1	offtarget	CAGGTACATTTTGCTAGACATGGATTTTTCC	TACACAAACACAGTGCTCAATGC
48	target	GGCATCAACTTCGTACCAGATACACAAAAGACTATAG	GGAGTAACTGGGGTTTTATTGAAGAAG
48-1	offtarget	TGCGTACACTCGATCGATGATAGGTTTGTTC	GAGAAGGTGGGGAATTATTGAAG
49	target	CCAGGTAAGCTGTTACAAAAAGAAGCTGAGG	CGTGATGCATTATTGATGAAAAC
49-1	offtarget	CCTCTACAGGGAAACTTCACGGTCTGTATTA	TCTATTCGGAATGTTGGTTAAGG
49-2	offtarget	TAGCGAAGCCTCATAGTGCCTTGGTCAATAA	GGTACCAACCTTATGGGACAATC
49-3	offtarget	TTCACAGGCGTTATGATACAAAGAAACCCAAA	ATGGGGCATCATACATGTTGTAA
49-4	offtarget	AAGCATGGAGTATCACATGGGGAGGCATT	TCAATTTGATCATGCAATTTTTG
50	target	GACGGTAAAATCCTGAATCTGTCTCATCTCG	GATGCGGTAAAAGTTGTCGTCT
50-1	offtarget	GCCTTACAGCCACATCAAGTAATAGGAAACG	CCTCAGGATCTAAGGGAACTCAC
50-2	offtarget	ACTCGAAGTTCATTGTACAACCAGTCACACC	TGGATAGCCATATTGCATCTTCT
50-3	offtarget	ATACCAGGAACGAAACACATGAACAACAAAA	CCGATGGATTAATTACTTGAGACC
51	target	GCTCGTAATCTTTTTCTTTTCTACATATACATCAA	GGAAATGGATGGAGTAATAATATGG
51-1	offtarget	CTAGAGCATAATCCAATGAAGAAAACCCATC	TGTTAATTTGAGGTATTGGGAGGT
51-2	offtarget	CTGTGAAGTCCTATGCTTGAGGTTAATGCAG	ACTACTCTCGCAGAAAGTCGAAC
51-3	offtarget	GAATCAGGTTTCTCGATTCTCTCTTCTTGTTTT	GTTTTGCATGCAGTTTGGGTAT
52	target	CGTGCTAATTTAAGGATGAAGAAGAGGGATT	TCTTCCTTCAAGTTTTTCAGCAA
52-1	offtarget	TACCAGCATTTCTTTCTCTAGTTAAGTTTGATAC	TTAGGATCTAAACTAGTGGGATTTA
52-2	offtarget	TCCTGAAGTAGTAGTGGCTGTAATGGCAAGG	CCTTCCTTCTAACTTTTCAGCAA
52-3	offtarget	TCTTCAGGTAACAAGGAAGAAAAATCGGATG	AGATTCACAAAGACTCCCAAACA
53	target	GGACCTAATTTTTAATTATGCAGGGTTATTGAGA	TTTACCTATTTCCAAGCTGAGCA
53-1	offtarget	GTTCAGCATGGTTTTATTCTACAATGAGGTATGG	TCATGAGGAAGCCTTTACAAAAA
53-2	offtarget	CGAACAAGTCCGAGTAAATGAAGAACCAAAA	CAAATGAACTTGTCTTAACTGGAAAA
53-3	offtarget	GTTGTAGGTCTCTCACCTATTTCCAAGTTGC	GATGCATGGTTTAGGTCTTTCAA
53-4	offtarget	GGATATGGAAATTGTACCTATTGCCAAGTTGA	ATTTTGGTGCAGGACTATTGAGA
54	target	CAGCCTAAAAAATATTATCATCATGGGGAGACA	AGACCTGCTAATTTAGGGACAGC
54-1	offtarget	CAGTAGCAAAACAAAAACAATGGGAAGAACA	GTTTACCAGCATTCTTGGGGAGA
54-2	offtarget	GAGACAAGTAATAGGGATGGGAAGACAACCT	ACTCTTACCGCAACGCCTAAG
54-3	offtarget	TTGCTAGGAGAGAAGAAACCTGCAAGATGTG	GTGTATGTGTGTGTAAGGGATGG
55	target	GCGTCTAATGTGTTTATGTTATGTTTTAGGGTTGA	TTACCTATTTCCCCATTTGGAGT
55-1	offtarget	ACCTAGCATACCTCATTAGCCTAAGGGCTTT	TCACATGCTTCAGATCATAACTTTC
55-2	offtarget	ACCACAAGCCTTTTCACTTTCTGACACATCA	CGGAGGTCATTACAATAATGCTG
55-3	offtarget	AACCTAGGACACTCCGTAAACTGCCAAAAT	TTTCAAAAATGAATTTTACCATACACA
55-4	offtarget	TCGTATGGCAAGTGTTGTGGCTACAAGATGA	AACCTAAAACCCCCATTCCTTAG
56	target	CGCCTTAACCCAAGAACAGAGGAAAAAGTCT	TTTCCAAATTTCATCCATAGAGT
56-1	offtarget	GTAAGGCACTTAGCTTTCTGTTCAGCTTTGC	CAAGCATTGATTGTGAAGCACT
56-2	offtarget	TTGGCAAGCATCCATGGAGTACACCTTCATT	ACGCGTCTAGTTTTTCTCCATCT
56-3	offtarget	CAGTTAGGTCTGACAATTCAATGTCTTTCCA	TTTCTCCATCTTCATCCTTCTCT
57	target	CGAGAAGACCCAAGAACAGAGGAAAAAGTCT	TCTTTCCAAATTTCATCCATAGAG
57-1	offtarget	AACAGGCATCTGACAATTCAATGTCTTTCCA	TTTCTCCATCTTCATCCTTCTCT
57-2	offtarget	AGTGCAAGCATCCATGGAGTACACCTTCATT	CGCGTCTAGTTTTTCTCCATCTT
58	target	GAGGAAGAGGAAAAAGTCTTCTGTTTCTCCA	CAATATCTTTCCAAATTTCATCCA
58-1	offtarget	GATTGGCATCATTTCTTGATACACAAAAACAACA	AGGCTAGAAGAATACCCCAAACA
58-2	offtarget	TCACCAAGAAAAGAAATCTCCGATCTTGTGA	ACATATGCGAGGAAATTGTTTCA
58-3	offtarget	TGCTTAGGCAGGGCACTATGAGAAGCTACC	CTCAAAGAAAGGTTTTTGACGAA
59	target	ACCGAAGAATCTTCAAATCGTCAACGTCATC	GATTGCCTTTGTGTGGACAAC
59-1	offtarget	TAGACGCATTTCAGTTTTCTTACAGCCCAAG	GGTGATTGATCACTTGGTTGAAT
59-2	offtarget	CATCCAAGAGGTGAGGACATAGACACCCTAA	CCATGTTCTATCTTCATTTGAACC
59-3	offtarget	TAGAACGGAGGTTTGGAAGGCTTTTATCAAG	GAGAACAGAATGCTATTTTCAATTT
60	target	GCACAAGAGCAAGTCCTCAGGATTCACAATA	CCTCTATCATTACCTTGTGATCGTT
60-1	offtarget	ATACCGCACTTAGATCTCACCCACGGAAAT	CCTTCGGATAAAATCATGTACCA
60-2	offtarget	GTCTCAAGATACCACCAAGATTAGCCACAGA	CGAGAGAAGAGATGTCAAAGGAG
61	target	AGGCAAGAAATTACATCTTCCGCAGAAGTCC	TTGAACATTTTTAGGATATGAGCA
61-1	offtarget	TTCTCGCAAAATGATTCCACCCTCATTTCAT	TTTGTTAAGAGAAGCCTTGAACG
61-2	offtarget	CCAGTAAGCGTTTTGAAGCGTCTTATGTTTC	CACAATATAAACAGCCACCTTGA
62	target	CACCAAGAAAAACTATTGGAACTCTCATCTAAG	AATGCTTCTTTTTCTAATAAGTTTG
62-1	offtarget	CGAATGCATCATTAGACCCTGAATTGTCGTT	CGTATCATTGCTATCCCTAACCA
62-2	offtarget	GGACTAAGCCGTCCTTGTAATTCTAATGTGG	AAAAGGTTGCCCAAGGTATG
63	target	CCGTAAGAAAGAACAATGACAAAGTTTCAGA	GGCAATATTATTTGGCTCATGAAT
63-1	offtarget	ACTGTGCAATTGACCCTAGAAGGGATGTGAT	CATGTTTCGAAATTATGGGTTTT
63-2	offtarget	CTCCTAAGACCCTAGAAGGGATATGGTCAAG	AATTTTTCGGCATCAATATGTTTT
64	target	GGCTAAGAAAGTAATTAATCCATCGGAGACG	ACCGTGTTGTGAAAAAGCACATA
64-1	offtarget	TCACTGCAAGGTGTGTTCAACAAAATTCTCC	CAGCAGTTGCTACTGTCCTCTTT
64-2	offtarget	GCGTTAAGGCAGTAGCAAGTGTCCTCTTTTC	CAAAATCCTCAGAGTGCCTACAG
65	target	GGAAGAGATTTTTATTATCTGAATCCCCTTTGA	GCCATGGACTCCTGAAGAAGATA
65-1	offtarget	AAGCTGCACATAGGCATTATCTTTGTCATGTCT	TTTTGCCATGGTGGTAATAGAAC
65-2	offtarget	TAGGAGAGCTTCCTGGCAGTGTTGAGTTCTA	GCATGTCTACGCATGTTTTGTAA
66	target	CAGAGAGAAAGAAGCTGAGGAAGCTTGAAAC	ATTCATCGAGTGACAGAGCATTT
66-1	offtarget	TGGTTGCAAACAAGTAATGGATTGTGTTGTTCA	CTTTAGCACACTGATTGAAATGG
66-2	offtarget	GTTGAGAGGCTCATACCAGAGCTTGTCATC	TAGGAATCAGCTAGCCCAATCAG
67	target	TCCAGAGATCTCAAGAAACGGCTAGTGAAAA	TGCGAGTGAATTTTGGAAACTAT
67-1	offtarget	TGGAACCAAAATAAAATAGGCGGGGTCACT	ATTTGTTCTCTCCTTACCCAACC
67-2	offtarget	TTCCAGAGTGCACACCCCTATGATGATATTT	TTGGCAAATGAAGTGAGATTAGG
68	target	TGTGGAGACATCTTCTTCAGGCGTAAAAGC	TGAGCTTTTACAGCAACTTGTTC
68-1	offtarget	AGAGACCACTTCAGGAGTAAAAGCACGATGT	AGTCCTGAAGAGGACGAGTTGTT
68-2	offtarget	AGGTAGAGCTCAGAGAATGAGGACTCACCAC	TCCTACATGCTCAGTACCTTTCA
69	target	CTACGAGATACACTTGATCCTGAGCAAAACA	CACATCTTAATGAAATGGGCAAT
69-1	offtarget	GATGACCATGACCAGGATGAGAACCTACG	ATGTGTCCGTGAGCGTAAATATC
69-2	offtarget	GACTAGAGTATAATAATCTCCAACGGCGAGA	AAATTAAATGACCAAACCATTTCAA
70	target	CCAACAGACGATTCAAATTAAAGACTAGCAATGA	CGAGCCTATAAATCTGAAACCAC
71	target	TGGACAGAATCATCGTAGGCCGCAAAAC	TACAAGAGCGATTTTCCCTATCA
71-1	offtarget	ACTCACCACACATGGAATTTCACGTCCTAAT	GTGTCTTATCACTCCCTGCAGTT
71-2	offtarget	CCTTAGAGCTTGGTCTGACGAGCTCAATC	GTATATATCCAATATCATATTCTTGTCTTTAAATTTG
72	target	GACACAGATTTTCTTCCAGACTGAATGGACT	CAATTTTCTTGGATCATCATTAGG
72-1	offtarget	GCATACCAGGAATTTCATACAAATGCCAATC	AGCATGCTTGGGATGAAAAA
72-2	offtarget	CAATGGAGACAAAATGTTGTTGTGGATGCTT	CACGTCATCCACTAAAGATGACTC
73	target	GTAGCAGATGATCGTATCATCTTCTTCAGGA	GCTTGTTGAGAAACATGGACCTA
73-1	offtarget	TCAAGCCACGTCCTCTATCAATAGGACTTTGG	AATCCATCAGTTACCAGAGTTGC
73-2	offtarget	TGTTGGAGGTCAACCCCATGGAACTTATAGA	CTACTAAAGCTCAAGCCATGACG
74	target	CATGCAGATCTTCATCAGAATCTTCGCTTTC	AGGGCTTAACTGATTACACCAAC
74-1	offtarget	AAGTGCCAGAGGCATTTAAAACTAGCAAGGA	TCTTGAAGAGAACACACACATGG
74-2	offtarget	ATTCCGAGATTTCCGGTTAATCGTCAGTGAT	TGGCATACCCCTATACTATGCAC
75	target	ACTCCAGAGTGACAGTGATGGGGAGAGATTA	AGTTTTGGTTGGTTGTTATCTGC
75-1	offtarget	GTGATCCATTTTGCTGAAATTTCTCTCATTTC	GCAATGAGAGTCAACATTTGGTT
75-2	offtarget	ACATCGAGACTCCACAAGCTGGTGAAAAGTA	GCACACTTTTTCTTTTTGGTGAT
76	target	CTCTCAGACGACATCTAAATAAATAAAGAGTGTGA	GAAGAAATGCATAAAGGAGCTTG
76-1	offtarget	CTTGTCCAGGTAGCGTCTTAAACCATCACCT	TGATGCATGATTGTTCCTACTTG
76-2	offtarget	CAGATGAGTTTTGAACATTTAGATCAGTTGC	TGAGGGATCATGTTTCTTATATGG
77	target	GCGATAGAAAGGCTCTTTCACTCTTCCACTA	CCTGATAACAATAAGCAGAGAAGATG
77-1	offtarget	ATCCTCCAAACCTGAAGAGGAGGATCAAGAG	TTTGTAAGTAGACGGCTCAGATG
77-2	offtarget	AGCATGAGGTAGGAACTTCCGATGTTGACAG	TATCGGTCAGCTATCGTAAAACG
78	target	CGCATAGAAATTGGGTTGCCGTTACATACT	ATATCCAATTTGCCAACACAAAC
78-1	offtarget	CACTTCCATATTCGTCAAGGTTGTGAGACCT	CCACCTGTTCATTTTCTGGTATT
78-2	offtarget	GCTATGAGACAGTATCTTTGAAAGTTTAGTTGC	GAGCAAGCACATGTGAAGTAAAA
79	target	GGTCTAGAAAAAGGACTTAAAATGCAATGAAAA	TGAGGCCTGATATTAGAAGAGGA
79-1	offtarget	GCGAATCACTTATGGTGGAGGTGCTTACTTG	TATAGGGTCATATGTGGGTAGGG
79-2	offtarget	CTGAACAGTGTACTAAAAGTGATCAAGTGAAAAA	CGCCTAAAACACTGTAGAGTCCA
80	target	TTGGAGGAAAGTAATAAATCTTCTTTAGTAGACCA	CTAATTTTTGCATCTTCTTAGTTCT
80-1	offtarget	CGCAATCAGACACTCTCCCCCACTTATGTC	CTTGGAAGGAGGTAGATTGTGTG
80-2	offtarget	TCCAACAGTGGAGAAGCCATAGTTGAACATT	AATGCAACAGGAAGACAAACAAT
81	target	AGTGAGGATGGGGTAACACACTTTATCCACT	GAGTCCAGGGTCCTTTAACAAGT
81-1	offtarget	ATCGGTCAAAGTAGCAATCTCTCTGCTCCAA	TTCTGCGAATATTTTGCTGATAA
81-2	offtarget	GAAGACAGGTGTTAGCTAGAATAAATTAAAAGAGC	CAGACTCGTTCGTTATATGTGTTG
82	target	TCTCAGGATTCTCCACAAGGAGCAACACTAT	CTCCGTGGCTTTCTAATTCTTCT
82-1	offtarget	CATGGTCAAGGTCAAGCCCAAGGTCTGTTAT	GAAGATAAACACAAGGGGGTAAA
82-2	offtarget	AGACACAGAGAATAGAGGAGGAATTGGATGG	AAGGTTGACAATGTCCGAAATC
83	target	AGAACGGACGAGTTCTTGGTCTTCTTCTTGA	TTGATCATCTTCTTAATTAAACCTAA
83-1	offtarget	TCGTGTCATGCACATAGACCATAAACCTTGA	GGTAAATTTCATCCCACTTCCTC
83-2	offtarget	GTTAGCAGAAAATGGGACAACATAGTTCAAAAA	AAAGACATTTCCAAAAGGGACTC
84	target	TAACCGGATAAAACCCTTTTGCACATTTGGT	GTGTACCGGCTAGTTTAGGGACT
84-1	offtarget	CTGACTCACAAGATCACGAAAGAGCTTCCTA	GAAAGGAGTTCCTGCATACGTC
84-2	offtarget	AACTGCAGGTTTCATGCACCTTGAGTTTTCT	GCTATGATTGAATGGTCGGACT
85	target	AAGTCGGACAGCAGCAAAAGTAATCGTTGTA	CGCTTATAGCAGGAAGATTACCA
85-1	offtarget	TCCACTCAGTTTTATGATCTCCACCTGCAAA	ATGGTCACTTATAGCCGGAAGAT
85-2	offtarget	TGTACCAGAGCTGTTGTGAGGTTTACCCTGT	GAAAATGAAATGAAAGGGGACAT
86	target	TGTTCGGAATCCAAGAATCAACAGAAAAGCA	TGCCATTATAACATGCCAATGAT
86-1	offtarget	GTTGCTCAAACAGCTGGAGCTTGTTGCT	CCTCAAGATCCTGTAGTCACACC
86-2	offtarget	ATGTCCAGAATAACATCAACACCATCTGCAA	AAAAAGGTTCCAAATGTCTCTGC
87	target	ACCATGGATCAATCAACTATTGCAAAGATCAAA	GGTTCAATCAATGGAACTTCATC
87-1	offtarget	AGGTCTCATGCCTAAGAAGTTATTTTTGTTAATTT	TGATAAAAACGTTGCAACAACAG
87-2	offtarget	GATTCCAGCAAAATCAAGCGCAATTTCTAAT	CGATATCAATGCATCATTTTTGC
88	target	GAAGTGGATTCAGGTTAGATTTATTGACAGTTTTT	GAAGACTTTTTCCTCTGTTCTTGG
88-1	offtarget	GACTCTCATATGTGCACTGTGTATGTCGTGA	CATTTAGCCAAGAGTTTTCACTCA
88-2	offtarget	TACGTCAGGCACCTGCAGTACACTAAAATGTC	TTCTTGGATGATTTCTAGGTGTTT
89	target	CTTCTGGAATCTTCAAATCGTCAACGTCATC	AAAACTTTAGTGCACCTGATTGC
89-1	offtarget	CCTTCTCAATCTTGACCCTTACGCCTCTT	ACCCTTAAGGCTGTGGTTGAG

## Sheet: wobbly offtargets
site	replicate	target/offtarget	FW (barcoded) primer, 5'-3'	REV (barcoded) primer, 5'-3'
06-w1	1	offtarget	TCAGAGTCTCTGTCAGGACCCGTGAATAACAG	GAGGTCATTGCCTCAGAACAAGTTACTCGACA
10-w1	1	offtarget	CCTAAGTCCAGACCTAGTGTTTCACCCTAGGG	CATGCCATTGGTTAGCATCCTTAAGCTGGTCA
16-w1	1	offtarget	AGCAAGTCCCATTGGGCCTTAGTAGATGGGAG	GTCACCATCACCAAGTGTAGAAAGGCAGCAAA
25-w1	1	offtarget	GCTGTATCTTGAAGAAAGGTCCATGGACAGCT	CTCTGCATGACGCAACAGGTTCTGTCATAACC
36-w1	1	offtarget	AGAGCATCCGTCTCCGCACCTAAGTATCTTGA	TTGCGCATACCAATTCCTAATGGTATCTGACCCC
50-w1	1	offtarget	GATCTGTCCCTTTTTGAAGAGCCGTGGATCAC	GGTGAAGTATTGATAAACTCTTCTCCCCCGCC
52-w1	1	offtarget	CATTCGTCAGTAGTGGCTGTAATGGCAAGGAA	CGGTGTATCCTGACCTTCCTTCTAACTTTTCAGC
10-w2	1	offtarget	TGATCGTCCCACCGTTGGGAGATTTGAATGAG	ACGCGTATTCAATCCATCCTCAATTCTCGGTCA
16-w2	1	offtarget	ATTGCGTCGTTAACAGAAGGGCCTATGGTGCT	TGCGGTATAAGGTATCAGGTGTCGGTACCTTC
43-w2	1	offtarget	ACTTGGTCTGCCATAAGACCTTGAATCACGGA	GCCTTCATTCCTAGGTATAACTGGTGTTTACACT
46-w2	1	offtarget	TGTAGGTCAGGGTGTGCTTGGTATCAAAGTCA	CACCTCATTTTATGCCACAGGAAGAACCTCGA
06-w1	2	offtarget	CCAATCTCTCTGTCAGGACCCGTGAATAACAG	GAGGTCATTGCCTCAGAACAAGTTACTCGACA
10-w1	2	offtarget	TACACCTCCAGACCTAGTGTTTCACCCTAGGG	CATGCCATTGGTTAGCATCCTTAAGCTGGTCA
16-w1	2	offtarget	TTGTGCTCCCATTGGGCCTTAGTAGATGGGAG	GTCACCATCACCAAGTGTAGAAAGGCAGCAAA
25-w1	2	offtarget	AATGGCTCTTGAAGAAAGGTCCATGGACAGCT	CTCTGCATGACGCAACAGGTTCTGTCATAACC
36-w1	2	offtarget	TCCTACTCCGTCTCCGCACCTAAGTATCTTGA	TTGCGCATACCAATTCCTAATGGTATCTGACCCC
50-w1	2	offtarget	GACAGTTCCCTTTTTGAAGAGCCGTGGATCAC	GGTGAAGTATTGATAAACTCTTCTCCCCCGCC
52-w1	2	offtarget	GCTCATTCAGTAGTGGCTGTAATGGCAAGGAA	CGGTGTATCCTGACCTTCCTTCTAACTTTTCAGC
10-w2	2	offtarget	CTCCATTCCCACCGTTGGGAGATTTGAATGAG	ACGCGTATTCAATCCATCCTCAATTCTCGGTCA
16-w2	2	offtarget	AGTCTCTCGTTAACAGAAGGGCCTATGGTGCT	TGCGGTATAAGGTATCAGGTGTCGGTACCTTC
43-w2	2	offtarget	TTCCTCTCTGCCATAAGACCTTGAATCACGGA	GCCTTCATTCCTAGGTATAACTGGTGTTTACACT
46-w2	2	offtarget	TGGATCTCAGGGTGTGCTTGGTATCAAAGTCA	CACCTCATTTTATGCCACAGGAAGAACCTCGA
06-w1	3	offtarget	GTCCGAATTCTGTCAGGACCCGTGAATAACAG	GAGGTCATTGCCTCAGAACAAGTTACTCGACA
10-w1	3	offtarget	CCACGAATCAGACCTAGTGTTTCACCCTAGGG	CATGCCATTGGTTAGCATCCTTAAGCTGGTCA
16-w1	3	offtarget	CGTGGAATCCATTGGGCCTTAGTAGATGGGAG	GTCACCATCACCAAGTGTAGAAAGGCAGCAAA
25-w1	3	offtarget	ACCTCTTCTTGAAGAAAGGTCCATGGACAGCT	CTCTGCATGACGCAACAGGTTCTGTCATAACC
36-w1	3	offtarget	AGGACTTCCGTCTCCGCACCTAAGTATCTTGA	TTGCGCATACCAATTCCTAATGGTATCTGACCCC
50-w1	3	offtarget	GACAGGATCCTTTTTGAAGAGCCGTGGATCAC	GGTGAAGTATTGATAAACTCTTCTCCCCCGCC
52-w1	3	offtarget	TCCGAGATAGTAGTGGCTGTAATGGCAAGGAA	CGGTGTATCCTGACCTTCCTTCTAACTTTTCAGC
10-w2	3	offtarget	CGCTCAATCCACCGTTGGGAGATTTGAATGAG	ACGCGTATTCAATCCATCCTCAATTCTCGGTCA
16-w2	3	offtarget	GCTCCAATGTTAACAGAAGGGCCTATGGTGCT	TGCGGTATAAGGTATCAGGTGTCGGTACCTTC
43-w2	3	offtarget	GGAGCAATTGCCATAAGACCTTGAATCACGGA	GCCTTCATTCCTAGGTATAACTGGTGTTTACACT
46-w2	3	offtarget	CCGACAATAGGGTGTGCTTGGTATCAAAGTCA	CACCTCATTTTATGCCACAGGAAGAACCTCGA
06-w1	WT-1	offtarget	TCAGAGTCTCTGTCAGGACCCGTGAATAACAG	TCAGCAGTTGCCTCAGAACAAGTTACTCGACA
10-w1	WT-1	offtarget	CCTAAGTCCAGACCTAGTGTTTCACCCTAGGG	CGTACAGTTGGTTAGCATCCTTAAGCTGGTCA
16-w1	WT-1	offtarget	AGCAAGTCCCATTGGGCCTTAGTAGATGGGAG	GTGACAGTCACCAAGTGTAGAAAGGCAGCAAA
25-w1	WT-1	offtarget	GCTGTATCTTGAAGAAAGGTCCATGGACAGCT	CACTGAGTGACGCAACAGGTTCTGTCATAACC
36-w1	WT-1	offtarget	AGAGCATCCGTCTCCGCACCTAAGTATCTTGA	GAACGAGTACCAATTCCTAATGGTATCTGACCCC
50-w1	WT-1	offtarget	GATCTGTCCCTTTTTGAAGAGCCGTGGATCAC	CAAGAGGTATTGATAAACTCTTCTCCCCCGCC
52-w1	WT-1	offtarget	CATTCGTCAGTAGTGGCTGTAATGGCAAGGAA	GAGAAGGTCCTGACCTTCCTTCTAACTTTTCAGC
10-w2	WT-1	offtarget	TGATCGTCCCACCGTTGGGAGATTTGAATGAG	CGACTAGTTCAATCCATCCTCAATTCTCGGTCA
16-w2	WT-1	offtarget	ATTGCGTCGTTAACAGAAGGGCCTATGGTGCT	GACGTAGTAAGGTATCAGGTGTCGGTACCTTC
43-w2	WT-1	offtarget	ACTTGGTCTGCCATAAGACCTTGAATCACGGA	CTGGTAGTTCCTAGGTATAACTGGTGTTTACACT
46-w2	WT-1	offtarget	TGTAGGTCAGGGTGTGCTTGGTATCAAAGTCA	AAGGCAGTTTTATGCCACAGGAAGAACCTCGA
06-w1	WT-2	offtarget	CCAATCTCTCTGTCAGGACCCGTGAATAACAG	TCAGCAGTTGCCTCAGAACAAGTTACTCGACA
10-w1	WT-2	offtarget	TACACCTCCAGACCTAGTGTTTCACCCTAGGG	CGTACAGTTGGTTAGCATCCTTAAGCTGGTCA
16-w1	WT-2	offtarget	TTGTGCTCCCATTGGGCCTTAGTAGATGGGAG	GTGACAGTCACCAAGTGTAGAAAGGCAGCAAA
25-w1	WT-2	offtarget	AATGGCTCTTGAAGAAAGGTCCATGGACAGCT	CACTGAGTGACGCAACAGGTTCTGTCATAACC
36-w1	WT-2	offtarget	TCCTACTCCGTCTCCGCACCTAAGTATCTTGA	GAACGAGTACCAATTCCTAATGGTATCTGACCCC
50-w1	WT-2	offtarget	GACAGTTCCCTTTTTGAAGAGCCGTGGATCAC	CAAGAGGTATTGATAAACTCTTCTCCCCCGCC
52-w1	WT-2	offtarget	GCTCATTCAGTAGTGGCTGTAATGGCAAGGAA	GAGAAGGTCCTGACCTTCCTTCTAACTTTTCAGC
10-w2	WT-2	offtarget	CTCCATTCCCACCGTTGGGAGATTTGAATGAG	CGACTAGTTCAATCCATCCTCAATTCTCGGTCA
16-w2	WT-2	offtarget	AGTCTCTCGTTAACAGAAGGGCCTATGGTGCT	GACGTAGTAAGGTATCAGGTGTCGGTACCTTC
43-w2	WT-2	offtarget	TTCCTCTCTGCCATAAGACCTTGAATCACGGA	CTGGTAGTTCCTAGGTATAACTGGTGTTTACACT
46-w2	WT-2	offtarget	TGGATCTCAGGGTGTGCTTGGTATCAAAGTCA	AAGGCAGTTTTATGCCACAGGAAGAACCTCGA
06-w1	WT-3	offtarget	GTCCGAATTCTGTCAGGACCCGTGAATAACAG	TCAGCAGTTGCCTCAGAACAAGTTACTCGACA
10-w1	WT-3	offtarget	CCACGAATCAGACCTAGTGTTTCACCCTAGGG	CGTACAGTTGGTTAGCATCCTTAAGCTGGTCA
16-w1	WT-3	offtarget	CGTGGAATCCATTGGGCCTTAGTAGATGGGAG	GTGACAGTCACCAAGTGTAGAAAGGCAGCAAA
25-w1	WT-3	offtarget	ACCTCTTCTTGAAGAAAGGTCCATGGACAGCT	CACTGAGTGACGCAACAGGTTCTGTCATAACC
36-w1	WT-3	offtarget	AGGACTTCCGTCTCCGCACCTAAGTATCTTGA	GAACGAGTACCAATTCCTAATGGTATCTGACCCC
50-w1	WT-3	offtarget	GACAGGATCCTTTTTGAAGAGCCGTGGATCAC	CAAGAGGTATTGATAAACTCTTCTCCCCCGCC
52-w1	WT-3	offtarget	TCCGAGATAGTAGTGGCTGTAATGGCAAGGAA	GAGAAGGTCCTGACCTTCCTTCTAACTTTTCAGC
10-w2	WT-3	offtarget	CGCTCAATCCACCGTTGGGAGATTTGAATGAG	CGACTAGTTCAATCCATCCTCAATTCTCGGTCA
16-w2	WT-3	offtarget	GCTCCAATGTTAACAGAAGGGCCTATGGTGCT	GACGTAGTAAGGTATCAGGTGTCGGTACCTTC
43-w2	WT-3	offtarget	GGAGCAATTGCCATAAGACCTTGAATCACGGA	CTGGTAGTTCCTAGGTATAACTGGTGTTTACACT
46-w2	WT-3	offtarget	CCGACAATAGGGTGTGCTTGGTATCAAAGTCA	AAGGCAGTTTTATGCCACAGGAAGAACCTCGA
