# Supplementary material for: High-throughput sgRNA testing reveals rules for Cas9 specificity and DNA repair in tomato cells
Source: Front Genome Ed. 2023 Jun 6;5:1196763. doi: 10.3389/fgeed.2023.1196763 (PMC10279869; doi:10.3389/fgeed.2023.1196763)
Supplement: Supplementary file 3 [file DataSheet5.XLSX]

## Sheet: Sheet1
sgRNA	insertion sequence	origin
01	TTCTGCTTACAATAAGCACAGGGATAAGCT	plasmid
01	TGGGCGAAGTGCCGGGGCAGGATCTCCTGTCATCTCACCTTGCTCCT	plasmid
01	AAAGGACAGTAGAAAAGGAAGGTGGCTCCTACAAATGCCATCATTGCGATAAAGGAAAGGCT	plasmid
01	GTTGCCGGTCTTGCGATGATTATCATATAATTTCTGTTGAATTACGTTAAGCATGTAATAATT	plasmid
01	GTTGCCGGTCTTGCGATGATTATCATATAATTTCTGTTGAATTACGTTAAGCTTGTAATATTT	plasmid
01	TCATAGTGGCTGGCCAGATACAAGAAATTAACGTATTTAGAGGGCAGTGCCAGCTCGTTACCTTTT	plasmid
01	GGTAGAAACCTGCATTCGGTTAAACACCACGCACGTTGCCATGCAGAGTACGAAGAAGGCCAAGAACGGCCGCCCGGTGACGGTT	undetermined
02	CAGCGGCAACGCCTGGCCAACCGCCCGTTCCTCCACACA	undetermined
02	ACGCCTGGCCAACCGCCCGTTCCTCCACACATG	undetermined
02	TCAAAAAGGGGTAGAAATCCTCTTGCCGCCTGAGGATAGCGTGCAGTTCGCCCAGGTGAATCTGGTGGGGGATGCTTC	plasmid
02	TGTGGATAGCACGTACATTGGGAACCCAAAGCCGTACATTGGGAACCGGA	undetermined
02	ATCTGCTCCGTACATTAGGAACCGGCGGATGCTTCGCCCTCGATCAGGTTGCGGTAGCGCAT	undetermined
03	TTGCCGGGATTCTTTGCGGATTCGATCAGCGGCCGCTTGCCACGATTCACCGGGGCGTGCTTCTGCCTCGATGCGTTGCCGCTGGGCGGCCTGCGCGGCCTTCAACTTCTCCACCAGGTC	undetermined
03	TTGCCGGGATTCTTTGCGGATTCGATCAGCGGCCGCTTGCGACGATTCACCGGGACGTGCTTCTGCCTCGATGCGTTGCCGCTGGGTTGTCTGCCGGCCCTGCAATGGCTCCACCAGGTC	undetermined
03	TTGCCGGGATTCTTTGCGGATTCGATCAGCGGCCGCTTGCGACGATTCACCGGGGCGTGCTTCTGCCTCGATGCGTTGCCGCTGGGTTGTCTGCCGGCCCTGCAATGGCTCCACCAGGTC	undetermined
03	GCCCTGCTGTCTCCACCGAGCTGAGAGAGGTCGATTCTTGTTTCATAGAGCCCCG	plasmid
03	ATATTTGCTAGCTGATAGTGACCTTAGGCGACTTTTGAAC	plasmid
03	GGCAGCTCGTACCCGGCCAGCGCCTCGGCAACCTCACCGCCGATGCGCGTGCCTTTGATCGCCCGCGACACGAC	undetermined
03	AGCATCAGAGCAGCCGATTGTCTGTTGTGCCCAGTC	plasmid
03	AGGGATTTTGGTCATGAGATTATCAAAAAGGATCTTCACCTAGATCCTTTT	plasmid
03	CCGGGCGCCCCTGCGCTGACAGCCGGAACACGGCGGCATCAGAGCAGCCGATTGTCTGTTGTGCCCAGTC	plasmid
03	TTTTAGCAGCTCGGTAATGGTCTTGCCTTGGCGTACCGCGTACATCTTCAGCTTGGTGTGATCCTCCGCCGGC	undetermined
03	TTTTAGCGGCTCGGTAATGGTCTTGCCTTGGCGTACCGCGTACATCTTCAGCTTGGTGTGATCCTCCGCCGGC	undetermined
04	CTGTGCCGAATTCGGATCCGGAGCGG	plasmid
04	TCAACCGCTAACCGTTGTCGGCATCGACCGCCCGACGATT	undetermined
04	GTCACGTTATGACCCCCGCCGATGACGCG	plasmid
04	ACTGATAGTTTAAACG	plasmid
04	CTGATAGTTTAAACGGATCACTTCGTGTCCCTCGGTCACATGTGCATCCTCGC	plasmid
04	AGGTTATCGCTGTACTTAACCAGAAAGGC	undetermined
04	TCCACTTGCTTTGTAGACGTGGTTGGAACCTC	plasmid
04	AGATGGACCCCCACCCACGAGGAGCATCGTGGAAAAAGAAGAGGTTCCAACCACGTCTACAAAGCAAGTGGATTGATGTGACATCTC	plasmid
04	CGCACTACGAAGTCGCGCCGGCCGATGGCCTTCACGTCGCGGTCAATCGTCGGGCGGTCGATGCCGACAACGGTTAGCGGTTGATCTTCCCGCACGGC	undetermined
04	GCCGTTTTACGTTTGGAACTGACAGAACCGCAACGTTGAAGGAGCCACTGAGCCGCGGGTTTCTGGAGTTTAATGAGCTAAGCACATACGTCAGAAACCATTATTGCGCGTT	plasmid
04	TTCGTGTCCCTCGGTCACATGTGCATCCTCGCTCAGCGT	plasmid
04	GACGCCGTGGAATGCCCCATGTGTGGAGGAACGGGCGGTT	undetermined
04	GCTGCCCTGGGGATCGGAATCGACTAACAGAACATCGGCCCCGGCGA	undetermined
04	CGGCTATCGTGGC	plasmid
04	GGAGTCACGTTATGACCCCCGCCGA	plasmid
04	AGGCGGGTCAGGCAAGACGACCATCGCAAC	undetermined
04	ATGATCGGGTCAAATGACCTGCCGGAGTAC	undetermined
04	ACGCCGTGGAATGCCCCATGTGTGGAGGAAC	undetermined
04	CTCGATCTCGATGTACTCCGGCCGCCCGGTTT	undetermined
04	AATCGTACTCCGGCAGGTCATTTGACCCGATCC	undetermined
04	TACCCGATCAACGCATCCGGAGTTGACGCCAAAGC	plasmid
04	CAGCTCAAAGAAGATTATTTCAAAAAGATTGAATGTT	plasmid
04	CTAACACCGAGCTTGGAATCGTTGAGTACCAACATGC	plasmid
04	GGTCCCTTTATACCGGCTGTCCGTCATTTTTAAATATAGGTTTTCATT	plasmid
04	ATGGTAATTGTTGTAAAAATGAGCTCTTATACTCGAGCGTGTCCTCTCC	undetermined
04	TTGGTAATTGTTGTAAAAATGAGCTCTTATACTCGAGCGTGTCCTCTCC	plasmid
04	GCCGCCAGCTTGGCATCAGACAAACCGGCCAGGATTTCATGCAGCCGCACGGC	undetermined
04	ACGCCGTGGAATGCCCCATGTGTGGAGGAACGGGCGGTTGGCCAGGCGTAAGCGGCTGGGTTGTC	undetermined
04	CCGTCGATCACTACGAAGTCGCGCCGGCCGATGGCCTTCACGTCGCCACGATAGCCGCGCTGCCTCGTCC	undetermined
04	GCCACAGTCGATGAATCCAGAAAAGCGGCCATTTTCCACCATGATATTCGGCAAGCAGGCATCGCCATGAGT	plasmid
04	GAGACATTCCTTCCGTATCTTTTACGCAGCGGTATTTTGTCAAAAATGCTCCACTGACGTTCCATAAATTCCCGGCCCTGCCGCTTACGCCTGGCCAACC	undetermined
04	AGCCACGATAGCCGC	plasmid
04	ATCCGAAATGTGAGGATTTTCTCAATCTTTTCCCTGTTATCCTTCAAAAAGGGGTAGAAATCCTCTTGCCGCC	plasmid
04	ATCCGAAATGTGAGGATTTTCTCAATCTTTTCCCTGTTATCTTTCAAAAAGGGGTAGAAATCCTCTTGCCGCC	plasmid
05	CGGCCGCCCAATCGCGGGCACTGCCCTGGG	undetermined
05	ACCCTCAGGAATCACAATATTTGCTGATGAGAAAAATAAGGAAGAAACAGAGGAAGGGG	genome
05	TTTAAAATTGGATTTGTAATAATAAAACGCAATTGTTTGTTATTGTGGCGCTCTA	plasmid
05	AAGGATAGTGGGATTGTGCGTCATCCCTTACGTCAGTGGAGATGTCACATCAATCC	plasmid
05	CACCTTTTCGTTAGGCAGATTTTTATCAAAGTTAGTC	plasmid
05	GTAATTGTTGTAAAAATAGGAGAGTGAATATGAGACTCTAATTGGATACCGAGGGGAA	plasmid
05	GTGCATGCCAACCACAGGGTTCCCCTCGGGAGTCAGCCGTGCGGCTGCATGAAATCCTGGCCGGTTTGTCTGATGCCAAGCTGGCCGGCCAGC	undetermined
05	CACTACGAAGTCGCGCCGGCCGATGGCCTTCACG	undetermined
06	GTATAAGTGAACTAGATAA	genome
06	CGAGGCAGCGC	plasmid
06	CCTGGCGAACAGTTCGGCTGGCGCGAGCCCCTGAT	plasmid
06	AGGCAGCGCGG	plasmid
06	GCGACCAGTACGCAGACCTTTTTTTGG	plasmid
06	AAAATGATAAATTCACTATATCAATCATTGTTTT	genome
06	GCTCGTACCCGGCCAGCGC	undetermined
06	GCAACGCGCGGCCTTCAACTTCTCCACCAGGTCATCACCCAGCGCCGCGCCGATTTGTACCGGGCCGGATGGTTTGCGACCG	undetermined
06	CAGGTAGGCATCATGCGCATGGTGGTAA	plasmid
06	CCTCGCCGTAGGGCATGCGCGCCTTGAGCC	plasmid
06	CCTCGCCGTCGGGCATGCGCGCCTTGAGCC	plasmid
06	GAATTTCCCCGGGCGAGGGGGCCTACATAGTAGGGTATCCGAAATGT	plasmid
06	GACCTGTCCGGTGCCCTGAATGAACTGCAGGACGAGGCAGCGCGGCTATCGTGGC	plasmid
06	GCAGCCGTTTATTTGATTTGTTGAGGTTCCCTAAATCTGATAATTTTGTTCATTTGTTGTTCCTCTG	genome
06	GCAGCCGTTTATTTGATTTGTTGAGGTTCCCTAAATCTGGTAATTTTGTTCATTTGTTGGTCCTCTG	genome
06	GCAGCCGTTTATTTGATTTGTTGAGGTTCCCTAAATCTGGTAATTTTGTTCATTTGTTGTTCCTCTG	genome
06	CTCCATTAGCAATCACTACTTCGACTCTAGCTGTATATAAACTCAGCTTCGTTTTCTTATCTAAGCGA	undetermined
06	ACAAATACATACTAAGGGTTTC	plasmid
06	ACAAATACATACTATAGGGTTTC	undetermined
06	AAAATCGACGCTCAAGTCAGAGGTGT	plasmid
06	AAGAAGATTATTTCAAAAAGATTGAATG	plasmid
06	CTGTGACGTATTTGACCTTGGTGAGCTCGTT	plasmid
06	GCGAGTGAACACGGAGATCACCAAAGCTCCGC	plasmid
06	CGGGTTTCGCCACCTCTGACTTGAGCGTCGATTT	plasmid
06	GCCAGGCTGGCCAACGTTGCAGCCTTGCTGCTGCGT	undetermined
06	CTTCTCCACCAGGTCATCACCCAGCGCCGCGCCGATT	undetermined
06	GAATGAACTGCAGGACGAGGCAGCGCGGCTATCGTGGC	plasmid
06	GAATGAACTGCAGGACGAGGCAGCGCGGCTATCGTGGCTGG	plasmid
06	GGACGGAGTTGCCCCTGTAAAGCGATCTGGATTTTAGTACT	plasmid
06	AGAAGGCGATGCGCTGAGAATCGGGAGCGGCGATACCGTATAGCT	undetermined
06	AGAAGGCGATGCGCTGCGAATCGGGAGCGGCGATACCGTAAAGCT	plasmid
06	AGAAGGCGATGTGCTGCGAATCGGGAGCGGCGATACCGTAAAGCT	plasmid
06	CCTCTCATTGTATCGATAATTGTAAATGTAATTGTAATGTTGTTTGTTGTTTGTTGTTGTTGGTAATTGTTGTAAAAATGAGC	plasmid
06	GCGCCTTATCCGGTAACTATCGTCTTGAGTCCAACCCGGTAAGACACGACTTATCGCCACTGGCAGCAGCCACTGGTAACAGT	plasmid
06	GTAGGTATCTCAGTTCGGTGTAGGTCGTTCGCTCCAAGCTGGGCTGTGTGCACGAACCCCCCGTTCAGCCCGACCGCTGCGCCTT	plasmid
06	GCTGCAGAAAGGTAACGAGCTGGCACTGCCCTCTAAATACGTTAATTTCTTGTATCTGGCCAGCCACTATGAAAAGCTCAAAGGATCTCCCGAAGATAATGAGCAGAAGCAGCTGTTCGC	plasmid
06	GCTGCAGAAAGGTAACGAGCTGGCACTGCCCTCTAAATACGTTAATTTGTTGTATCTGGCCAGCCACTATGAAAAGCTCAAAGGATCTCCCGAAGATAATGAGCAGAAGCAGCTGTTCGC	plasmid
06	GCGTGATACGGGACTCAAGAATGGGCAGCTCGTACCCGGCCAGCGCCTCGGCAACCTCACCGCCGATGCGCGTGCCTTTGATCGCCCGCGACACGACAAAGGCCGATTGTAGCCTTCCATCCGT	undetermined
06	GCGTGATACGGGACTCAAGAATGGGCAGCTCGTACCCGGCCAGCGCCTCGGCAACCTCACCGCCGATGCGCGTGCCTTTGATCGCCCGCGACACGACAAAGGCCGCTTGTAGCCTTCCAGCCGT	undetermined
06	GCGTGATACGGGACTCAAGAATGGGCAGCTCGTACCCGGCCAGCGCCTCGGCAACCTCACCGCCGATGCGCGTGCCTTTGATCGCCCGCGACACGACAAAGGCCGCTTGTAGCCTTCCATCCGT	undetermined
06	GCGTGATACTGGACTCAAGAATGGGCAGCTCGTACCCGGCCAGCGCCTCGGCAACCTCACCGCCGATGCGCGTGCCTTTGATCGCCCGCGACACGACAAAGGCCGCTTGTAGCCTTCCATCCGT	undetermined
06	GGGCACAACAGACAATCGGCTGCTCTGATGCCGCCGTGTTCCGGCTGTCAGCGCAGGGGCGCATTACGGACGAGTACAAGGTGCCGAGCAAAAAATTCAAAGTTCTGGGCAATACCGATCGCCACAGCATAT	plasmid
07	CAGCCCATCAACCATGACTACTGTCCGGTCCAACAGATCCGAGCAGGAACCG	plasmid
07	AAGCGTCAAGGAACTGCTGG	plasmid
07	GTACTCCGGCAGGTCATTTGACCCG	undetermined
07	GAAGGTTGTTCAAGACGATCTACGAACGCAGTGGCAGCGCCGGAGAGTTCAAGAAGTTCTGTTTCACCGTGCGCAAGCTGATCGGGTCAAATGACCTGCCGGAGT	undetermined
07	GATGGTTGTTCAAGACGATCTACGAACGCAGTGGCAGCGCCGGAGAGTTCAAGAAGTTCTGTTTCACCGTGCGCAAGCTGATCGGGTCAAAGGACCTGCCGGAGT	undetermined
07	GATGGTTGTTCAAGACGATCTACGAACGCAGTGGCAGCGCCGGAGAGTTCAAGAAGTTCTGTTTCACCGTGCGCAAGCTGATCGGGTCAAATGACCTGCCGGAGT	undetermined
07	GATGGTTGTTCAAGACGATCTACGAACGCAGTGGCAGCGCCGGAGAGTTCAAGAAGTTCTGTTTCACCGTGCGCAAGCTGATCGTCTTGAACAACCATCTGCATGTA	undetermined
07	TGTGATGCTCGTCAGGGGGGCGGAACC	undetermined
07	TTCGACGCTCAAGTCAGAGGTGGCGAAACC	plasmid
07	ACCGGAATCAGCACGAAGTCGGCTGCCTTGAT	undetermined
07	AGCCCGAGTGACAGGGCGATAAGATTACCAAC	plasmid
07	CGCCCCCATCCTGTATATCGGCGCCTCTTGAGCTGTTTC	plasmid
07	GACCTGTCCGGTGCCCTGAATGAACTGCAGGACGAGGCAGCGCGGCTATCGTGGCC	plasmid
07	ATTATAAGGCTAAATGTTATAGTAAACACATAGATATATAGGCTAAACTTACTCAAACCTC	genome
07	AAAGAAGGTATGGAGAGAAGGTAAGAGCACCCTTGGTAGACTTCATCTTGTTAGTCATTCTTCC	plasmid
07	ATTCGTTTCCGGCCGTTTTCAAGCTCAAAGAGAGAGTACTTGGGAAGCTTAATGATGAGGTCTT	plasmid
09	GAGTATGTGGGCCCCAAATGAAGTGCAGGTCAAACCTT	plasmid
09	GAACCCCAGAGTCCCGCTCAGAAGAACTCGTCAAGAAGGC	plasmid
09	TGCTCTTACCTTCTCTCCATACCTTCTTTCTC	plasmid
09	CGGGTGGAGAACCTGCGTGCAATCCATCTTGTTCAACCATGGTAATTGTAA	plasmid
09	ACTCTTTATCCAACTGGTTCAGACTTACAATCAGCTTTTCGAAGAGAACCCGATCAACGCATCCGGAGTTGAC	plasmid
09	GGCTCTATGAAACAAGAATCGACCTCTCTCAGCTCGGTGGAGACAGCAGGGCTGACCCCAAGAAGAAGAGGAAGGTGTGAGCTTGTCAAGCAGATCGTTCAAACATTTGGC	plasmid
09	TAATGCATGACGTTATTTATGAGATGGGTTTCT	plasmid
09	TAATGCATGACGTTATTTATGAGATGGGTTTTT	plasmid
09	CTGTTCTTCTGTCCCTTCTGGGTAGTTTGGTTCTCTCGGGCCATCTCGATAACGATATTCTCGGGCTTATGCCTTCCCATTACTTTGACGAGT	plasmid
09	CTGTTCTTCTGTCCCTTCTGGGTAGTTTGGTTCTCTCGGGGCAGCTCGATAACGATATTCTCGGGCTTATGCCTTCCCATTACTTTGACGAGT	plasmid
09	CTGTTCTTCTGTCCCTTCTGGGTAGTTTGGTTCTCTCGGGGCAGCTCGATAACGATATTCTCGGGCTTATGCCTTCCCATTACTTTGATGAGT	plasmid
10	CCACAGAACGAGATAAAGAATCTGTGGAACTCTTCAATTAA	undetermined
10	TTGTCGACATCGCTGTTGTCTGGGTT	plasmid
10	GGCCGCCAGCTTGGCATCAGACAAACCGGGCGCCGCCGTCTAAAAAGGTGATGTGTATTTGAGTAAAACAGCTTCC	undetermined
10	TACGGGGCTCTATGAAACAAGA	plasmid
10	GTTCCCCTTGCGT	undetermined
10	GAATCCACTGACGTAAGGGATGACGCACAATCCCACT	plasmid
10	GATTCCACTGACGTAAGGGATGACGCACAATCCCACT	plasmid
10	CCTCTCTCAGC	plasmid
10	ATGAGGAAGTGTCCCCGAAATTTGATCATATGCGCCAGCGCGA	plasmid
10	TGGAGACAGCA	plasmid
10	GAAGCGGTCAGCCCATTCGCCGCCAAGCT	plasmid
10	CAAAGAACCTGTCAGACGCCATTCTGCTGAGTGATATTCTGCGAA	plasmid
10	GCGCAAACAGCGCACTTTCGACAATGGAAGCATCCCCCACCAGATT	plasmid
10	TCCAAGCTGGGCTGTGTGCACGAACCCCCCGTTCAGCCCGACCGCTGCGCCTTATCCGGTA	plasmid
10	GCCACTTACTTTGCCATCTTTCACAAAGATGTTGCTGTCTCCCAGGTCGCCGTGGGAAAAGACAAGTTCC	plasmid
10	CCGGGCTTGTCTCCCTTCCCTTCCCGGTATCGGTTCATGGATTCGGTTAGATGGGAAACCGCCATCAGTACCAGGTCGTAATCCCACACACTGGCCA	undetermined
11	TCTTGTTTGCCGGATCAAGAGCTACCAACTCTTTT	plasmid
11	ATGGAAGAAAGAGTCATCCAC	plasmid
11	CCTCCACCAAAAAGGACTCCTCCAGCCTATGGAAGAAAGAGTCATCCAC	plasmid
11	TCGATAAGTGGTCGCTTCCGAATCTCTCCATTGGCCAGTGT	plasmid
11	TTGAAGATTATCTTCATATCTTAAGAATGAAGATGTACTCCCTCGAGGAATTCCACACCCACTCACGAAAGGTCT	plasmid
13	TGAAAACAATCTTCAAAAGTCCCACATCGCTTAGATAA	plasmid
13	TATACAGCTAGAGTCGAAGTAGTGAT	plasmid
13	CGACGCTCAAGTCAGAGGTGG	plasmid
13	CTGCGTATATGATGCGATGAGTAAATAAACAAATACA	undetermined
13	CGGGTTGAATGGTGCCCGTA	plasmid
13	CAGATTTGTAGCAATAAATAATTACAATTATCTTGAAAATTAGGGGAAATGCAAAATTTAATG	undetermined
13	CGCTTGATCCGGCTACCTGCCCATTCGACCACCAAGCGAAACAT	plasmid
13	CTACGAGCTTCCAGACACC	undetermined
13	CTACGAGCTTCCAGACGCC	undetermined
13	TAGGACAAAATAAAATAAGATAGAAATGTTAAA	genome
13	GTTGCGATGGTCGTCTTGCCTGACCCGCCTTTCTGGTTAAGTACAGCGATAACCTTCATGCGTTCCCCTTGCGTATTTGTTTATTTACTC	undetermined
13	CTGACTGGGCACAACAGACAATCGGCTG	plasmid
13	CTGTACGATGTTAGGAAAATGATCGCAAAGTCTGAGCAGGAAATAGGCAAGGCCACCG	plasmid
13	CTGTACGATGTTAGGAAAATGATCGCAAAGTCTGAGCAGGGAATAGGCAAGGCCACCG	plasmid
13	AGGTCTGCGTACTGGTCGCCGATCTGGGCCAGCAGATTGTCGAGATCATCATCGTAGGTGTCTTTGCT	plasmid
13	CTGTCCTCGTTCTCCTCATTGTCCAGGAAGTCCTTGTCTTTAATGATTTTCAGGAGATCGTGATACGTTCCCAGGGATG	plasmid
13	CCACTTTATTATCAATAGAATCATCTTTGAGAAAAGACTGAGCGCCGCCGTCTAAAAAGGTGATGTGTATTTGAGTAAAACAG	undetermined
13	CTCCTTGGTAACAAGTACGTATTAGAAATAGAATCATCTTTGAGAAAAGACTGAGCGCCGCCGTCTAAAAAGGTGATGTGTATTTGAGTAAAACAG	undetermined
13	TCGATAATCTTTTCAGGGCTTTGT	plasmid
13	TGACTGGGCACAACAGACAATCGGCGGCA	undetermined
13	TGTGATGCTCGTCAGGGGGGCGGAGCCTA	plasmid
13	CACGAGGAGCATCGTGGAAAAAGAAGAGGT	plasmid
13	TGTGACGCTCAAGTCAGAGGTGGCGAAACCTA	undetermined
13	TAGTTGCTGGCGTTTTTCCATAGGCTCCGCCCCCCTGACGAG	plasmid
13	TGGCTAAAATGAGAATATCACCGGAATTGAAAAAACTGATCGAAAAATACCGCTGCG	plasmid
13	CTGCAAGAATTCAAGCTTGGAGGTCAACATGGTGGAGCACGACACTCTGGTCTACTCCAAAAATGTCAAAGATA	plasmid
13	TAGGCTGGCCCGATCCTAGTCATGCGCTACCGCAACCTGATCGAGGGCGAAGCATCCGCCGGTTCACAATGTACGGATCAGA	undetermined
13	TAGGCTGGCCCGATCCTAGTCATGCGCTACCGCAACCTGATCGAGGGCGAAGCATCCGCCGGTTCCCAATGTACGGAGCAGA	undetermined
13	TAGGCTGGCCCGATCCTAGTCATGCGCTACCGCAACCTGATCGAGGGCGAAGCATCCGCCGGTTCCTAATGTACGGAGCAGA	undetermined
13	TAGTCTGGCCCGATCCTAGTCATGCGCTACCGCAACCTGATCGAGGGCGAAGCATCCGCCGGTTCCTAATGTACGGAGCAGA	undetermined
13	TTTTGAAATAATCTTCTTTGAGCTGTTTCACGGTAACTTTCCGGTTCGTCTTGAAGAGGAGGTCCACGATAGCTTTCTTCTGCTCTCCAGACA	plasmid
13	TTTTAGACGGCGGC	undetermined
13	GGCTTCACCCTCGGATACCGTCACCAGGCGGCC	undetermined
13	AGGAAGGTGGCTCCTACAAATGCCATCATTGCGATAAAGGAAAGG	plasmid
13	AGAGAAAACGGCCGATGCCGGGATCGATCAAAAAGTAATCGGGGTGAACCGTCA	undetermined
13	GCAAGGCCACCGCTAAGTACTTCTTTTACAGCAATATTATGAATTTTTTCAAGACCGAGATTACACTGGCCAATGGAGAGATTCGGAAGCGACCACTTATCGAAA	plasmid
13	AGTAACGGGTGATATATTCATTAGAATGAACCGAAACCGGCGGTAAGGATCTGAGCTACACATGCTCAGGTTTTTTACAACGTGCACAACAGAATTGAAAGCAAATATCA	plasmid
14	GGGTTTCGCCACCTCTGACTTGAG	plasmid
14	CTTGAAGTTGAGTATTGGCCGTCCGCT	plasmid
14	TTGGGTTTTAGAGCTAGAAATAGCAAGTTAAAATAAGGCTAGTCCGTTATCAACTTGAAAAAGTGG	plasmid
14	ATGACCCCAAGAAGAAGAGGAAGGTGAGAGCTTGAC	undetermined
14	ATGACCCCAAGAAGAAGAGGAAGGTGTGAGCTTGAC	plasmid
14	CCGTCACCAGGCGGCCGTTCTTGGCCTTCTTCGTACGCTGC	undetermined
14	GCGAAACCGGGCGGCCGGACTTGGCCTTCTTCGTACGCTGC	undetermined
14	ATACCAGTGGCTGCTGCCAGTGGCGATAAGTCGTGTCTTACCGGGTTGGACTCAAGACGATAGTT	plasmid
14	TCGGCCGTCTTTCTGCTTTCCGCCATCGGCTCGCCGGCAGAACTTGAGTACGTCCGCAACGTGTGGACGGAACACGCGG	undetermined
14	ATTGATTTTCCATGCCGCCTCCTTTAGCCGCTAAAATTCATCTACTCATTTATTCATTTGCTCATTTACTCTGGTAGCTGCGCGATGTATTCAGATAGC	undetermined
14	AGATTTGTACCGGGCCGGATGGTTTGCGACCGCTCACGCCGATTCCTCGGGCTTGGGGGTTCAAGTGCCATTGCAGGGCCGGCAGACAACCCAGCCGCTTACGC	undetermined
14	CGATTTGTACCGGGCCGGATGGTTTGCGACCGCTCACGCCGATTCCTCGGGCTTGGGGGTTCCAGTGCCATTGCAGGGCCGGCAGACAACCCAGCCGCTTACGC	undetermined
14	AAATTCTAGCTCTAAAACCCAATTGCC	undetermined
14	TGACCTCTTTATATCCTTTCGCCTCGAGAAAGTCG	plasmid
14	TGGGTGTGGAATTCCTCGAGGGAGTACATCTTCAT	plasmid
14	TTACAAAGCAAGTGGATTGATGTGACATCCCTTACG	undetermined
14	TTGCGAAGGATAGTGGGATTGTGCGTCATCCCTTACG	plasmid
14	TATACAGCTAGAGTCGAAGTAGTGATTGAACATGGTCCAGGCAATTGGGTT	undetermined
14	AGGTCTGCGTACTGGTCGCCGATCTGGGCCAGCAGATTGTCGAGATCATCATCGTAGGTGTC	plasmid
14	TGGACCTCGCGGGCAGCGTCGCCCTCGGGTTCTGATTCAAGAACGGTTGTGCCGGCGGCGGAAGT	undetermined
14	TGGACCTCGCGGGCAGCGTCGCCCTCGGGTTCTGATTCAAGAACGGTTGTGCCGGCGGCGGCAGT	undetermined
14	TGAGCAAATGAATAAATGAGTAGATGAATTTTAGCGGCTAAAGGAGGCGGCATGGAAAATCAAGAACAAC	undetermined
14	GATCTCTCTGCCGACAGTGGTCCCAAAGATGGACCCCCACCCACGAGGAGCATCGTGGAAAAAGAAGAGGTTC	plasmid
14	CGCTGTTTGTGCCGATATCGAGCCCAATGGAGTACTTCTTGTCCATTGTATCGATAATTGTAAATGTAATTGTAATG	plasmid
14	TGAGTGATCGGAGATTTCAAGGTTATGGGAACTGGATTCCCTGAGGATTCTGTTATCTTCACCGACAAGATCATCAGGTC	plasmid
14	TGCGCTGACAGCCGGAACACGGCGGCATCAGAGCAGCCGATTGTCTGTTGTGCCCAGTCATAGCCGAATAGCCTCTCCACCCAAGCGGCCGGAGAAC	plasmid
14	GATTAGTACCGGGCCGGATGGTTTGCGACCGCTCACGCCGATTCCTCGGGCTTGGGGGTTCCAGTGCCATTGCAGGGCCGGCAGACAACCCAGCCGCTTACGCC	undetermined
14	GATTTGTACCGGGCCGGATGGTTTGCGACCGCTCACGCCGATTCCTCGGGCTTGGGGGTTCCAGTGCCATTGCAGGGCCGGCAGACAACCCAGCCGCTTACGCC	undetermined
14	GATTTGTACCGGGCCGGATGGTTTGCGACCGCTCACGCCGATTCCTCGGGCTTGGGGGTTCCAGTGCCATTGCAGGGCCGGCAGACAACCCAGCCGCTTACTCC	undetermined
14	GATCGGGTCAAATGACCTGCCGG	undetermined
14	GCCGGCGAGCCGATGGCGGAAAGCAGAAAGACGACC	undetermined
14	GCCCTGAATGAACTGCAGGACGAGGCAGCGCGGCTATCGTGGC	plasmid
14	GGATTTTCTTAAGTCCGATGGATTTGCCAACCGGAACTTCATGCAGTTGATC	plasmid
14	GAGCAAATGAATAAATGAGTAGATGAATTTTAGCGGCTAAAGGAGGCGGCATGGAAAATCAAGAACAACC	undetermined
14	GCGCTGACAGCCGGAACACGGCGGCATCAGAGCAGCCGATTGTCTGTTGTGCCCAGTCATAGCCGAATAGCCTCTCCACCCAAGCGGCCGGAGAACC	plasmid
15	TTACCAACAACAACAAACAACAAACAACATTACAATTACATTTAC	plasmid
15	ATTACAATTACATTTACA	genome
15	TCGGAACAGGAGAGCGCACGAGGGAGCTACCAGGGGGAAACGCCTGGTATCTTTATA	plasmid
15	TCGGAACAGGAGAGCGCACGAGGGAGCTTCCAGGGGGAAACGCCTGGTATCTTTATA	plasmid
15	GAACAAATTTGGCATTTTTTGCATACGA	undetermined
15	ACCAGCGCATTGAGGTCACGGATGGAAGGCT	undetermined
15	ACCAGCTCCACCAGGTCGGCGGTGGAAGGCT	undetermined
15	ATATTCTCCGTTCAATTTACTGATTGTACCCTACTACTTATATGTACAAT	plasmid
15	CATAAATAGCTT	undetermined
15	TCTCTGCACCTATCCTGTTTTCTGAACC	undetermined
15	TCTCTGCACCTATCCTTTTTTTCTGAACC	genome
15	GGCAGTAGGTATGCAGCACAGGAAGTTCCGACGTCCGACCAGCCTAGATTGCG	undetermined
15	AAAATGGCTACGCCGGATACATTGACGGCGGAGCAAGCCAGGAGGAATTTTACAAATTTATTAAGCCCATC	plasmid
15	TACCGTGACCTAAAACAACACTTTTGGTGGAA	genome
15	GGACAAGAAGTACTCCATTGGGCTCGATATCGGCACAAACAGCGTCGGC	plasmid
15	GGCTCCTACAAATGCCATCATTGCGATAAAGGAAAGGCTATCATTCAAGATCTC	plasmid
15	GCTCGTCGCCCTTGGGCGGCTTCCTAATCGACGACGCACCGGCTGCCGGCGGTTGCCGGGATTCTTTGCGGATTCGATCAGCGGCCGCTTGCC	undetermined
15	GCTCGTCGCCCTTGGGCGGCTTCCTAATCGACGACGCACCGGCTGCCGGCGGTTGCCGGGTTTCTTTGCGGATTCGATCAGCGGCCGCTTGCC	undetermined
15	GCTCGTCGCCCTTGGGCGGCTTCCTAATCGACGACGCACCGGCTGCCGGCGGTTGCCGGGTTTCTTTGCGGTTTCGATCAGCGGCCGCTTGCC	undetermined
15	GCTCGTCGCCCTTGGGCTGCTTCCTAATCGACGACGCACCGGCTGCCGGCGGTTGCCGGGATTCTTTGCGGATTCGATCAGCGGCCGCTTGCC	undetermined
15	TTGTCGACATCGCTGTTGTCTGGGTTCAGGTCCCCCTCG	plasmid
15	GGGCCGTCATTACGGACGAGTACAAGGTGCCGAGCAAAAAATTCAAAGTTCTGGGCAATACCGA	plasmid
15	AGATTTTTTCAGTTTCAGATATTTTATTTAAAACATACGTTTAAACATATAACAAT	genome
16	GTGATGCTCGT	plasmid
16	AGGGCGTGAAAAGGTTTATCCGTTCGTC	plasmid
16	CCTAATCGACGACGCACCGGCTGCCGGCGGTTGCCGGGATTC	undetermined
16	CAAGTCAGAGGTGGCGGAGCCTA	undetermined
16	CATCATATACGCAGCGACCGCATGACG	undetermined
16	AAACAAATACGCAAGGGGAACGCATGAAG	undetermined
16	GGGCTTAATAAATTTGTAAAATTCCTCCTGGCTTGCTCCGCCGTCAATGTATCCGGCGTAGCCATTTTTAGACTGATCGAAGAAAATTTCT	plasmid
17	CCTTTTCTACTGTCCTTTC	plasmid
17	TACTCCGGCAGGTCATTTGACCC	undetermined
17	GTCTAGAAAAAAAGCACCGACTCGGTGCCACTTTTTCAAGT	plasmid
17	GTTTAGAAAAAAAGCACCGACTCGGTGCCACTTTTTCAAGT	plasmid
17	GGGCGGAGCCTATGG	plasmid
17	GCGGAGCCTATGGAAAAACGCCAGCC	plasmid
17	GGCGGAGCCTATGGAAAAACGCCAGCC	plasmid
17	GGGCGGAGCCTATGGAAAAACGCCAGCC	plasmid
17	TAACGGACTAGCCTT	plasmid
17	TAACGTACTAGCCTT	undetermined
17	GCCCCCCTGACGAGCATCAC	plasmid
17	GCCACCTCTGACGAGCATCAC	undetermined
17	GATGGATTGCACGCAGGTTCTCCGGCCGCTTGGGTGGAGAGGCTATTCGGCTATGAC	plasmid
17	GGGCTAGATGGGTTGCGATGGTCGTCTTGCCTGACCCGCCTTTCTGGTTAAGTACAGCGATAACCTTCATGCGTTC	undetermined
17	ACTCTTCTTTTTCCACGATGC	undetermined
17	CCTCTTCTTTTTCCACGATGC	plasmid
17	AACCTATATTTAAAAATGACGGAA	plasmid
17	AGGACAGTAGAAAAGGAAGGTGGCTCCTACAAA	plasmid
17	ACTCAAGAATGGACAGCTCGTACCCGGCCCGCGCATCGGCGGTA	undetermined
17	ACTCAAGAATGGACAGCTCGTACCCGGCCCGCGCATCGGCGTTA	undetermined
17	ACTCAAGAATGGGCAGCTCGTACCCGGCCAGCGCCTCGGCGGTA	undetermined
17	ACTCAAGAATGGGCAGCTCGTACCCGGCCCGCGCATCGGCGGTA	undetermined
17	TTTTACTGGATGAATTGTTTTAGCTGTCAGACCAAGTTTACTCATAA	plasmid
17	ATGGATTGCACGCAGGTTCTCCGGCCGCTTGGGTGGAGAGGCTATTCGGCTATGACA	plasmid
17	AAACTTATTAAAACTCTTAAAACCCGCCTGGCCATCTCGATAACGATATTCTCGGGCTTA	undetermined
17	ATTTGCCCTAGCATCTGCACCGTACATTAGGAACCGGCGGATGCTTCGCCCTCGATCAGGTTGCGGTAGCGCATGACTA	undetermined
17	ATTTGCCCTAGCATCTGCTCCGTACATTAGGAACCGGCGGATGCTTCGCCCTCGATCAGGTTGCGGTAGCGCATGACTA	undetermined
17	ATTTGCCCTAGCATCTGCTCCGTACATTGGGAACCGGCGGATGCTTCGCCCTCGATCAGGTTGCGGTAGCGCATGACTA	undetermined
18	GGTAGCGCATGACTAGG	undetermined
18	TCAAATTTCAAAAGTGCCC	plasmid
18	TCTGTTCGACTCCGGGGAGACGGCCGAAGCCACGCGGCTCAAAAGAACAGCACGGCGCAGATATACC	plasmid
18	CAAAAAAACCACCGCTAC	plasmid
18	CAAACAAACCACCGCTAC	undetermined
18	CTGTGATGCTCGTCAGGGGGGCGGAGC	plasmid
18	GATACGGATTCTACCACTTCGGAACTTAC	plasmid
18	CTTCGACGCTCAAGTCAGAGGTGGCGAAACC	plasmid
18	CGCGACACGACAAAGGCCGCTTGTAGCCTTCCATCCGTGACCTC	undetermined
18	TACTGGGGATCAAGCCTGATTGGGAGAAAATAAAATTATATTTTACTGGATGA	undetermined
18	CAACAACAACAAACAACAAACAACATTACAATTACATTTACAATTACCATGGTTGAACA	plasmid
18	GGGCTCCGCCCCCCTGACGAGCATCACA	plasmid
18	TGACTTGCGGTTGATCTATCTCGCGCTG	plasmid
18	GGGTTTCGCCACCTCTGACTTGAGCGTCGA	plasmid
18	TATGTGGGCCCCAAATGAAGTGCAGGTCAAACCTT	plasmid
18	CTCGAGGGAGTACATCTTCATTCTTAAGATATGAAGATAATCTTCAAAA	plasmid
18	TCCGGCATCAGAGCAGCCGATTGTCTGTTGTGCCCAGTCATAGCCGAATAG	plasmid
18	TCCGGCTGTCAGCGCAGCCGATTGTCTGTTGTGCCCAGTCATAGCCGAATAG	undetermined
18	AAGAGGTTCCAACCACGTCTACAAAGCAAGTGGATTGATGTGACATCTCCACTGACGTAAGGGATGACGCACA	plasmid
18	TGAATTTTAGCGGATAAAGGAGCCGGCCCTGCGGAAACCTCTACGTGCCCGTCTGGAAGCTCGTAGCGGATCACCTCGCCAGCTCGAAGCGTG	undetermined
18	TGAATTTTAGCGGCTAAAGGAGCCGGCCCTGCGGAAACCTCTACGTGCCCGTCTGGAAGCTCGTAGCGGATCACCTCGCCAGCTCGAAGCGTG	undetermined
18	TGAATTTTAGCGGCTAAAGGAGGCGGCCGCGCGGAAACCTCTACGTGCCCGTCTGGAAGCTCGTAGCGGATCACCTCGCCAGCTCGAAGCGTG	undetermined
19	AGCCGGGCACTTTCCCACTGAGCCATGTGGCAAGCTCTTCAGCAATATCACGGGTAGCCAACGCTATGTCCTGATAGCGGTCCGCCACACCC	undetermined
19	AACGGTTGTGCCGGCGGCGGCAGTGCCTGGGTAGCTCACGCGCTGCGTGATACGGGACTCAAGAATGGGCAGCTCGTACCCGGCCAGCGCC	undetermined
19	AAAGCTGATTGTAAGT	plasmid
19	GGGCTATTGAGACTTTTCAACAAAGGAT	plasmid
19	GTGGGCAATACCGATTGCCCACATGGCTCA	undetermined
19	TGGTCTTTTTCCACGATGCTCCTCGTGGAAAAAGACCACA	undetermined
19	AGCTACCCGGCCAGCGCCTCGGCAACCTCACCGCCGATGCGCTGGCCGGGTAGCTCA	undetermined
19	GGAGGATCGGGTCAAATGACCTGCC	undetermined
19	GGTCCCTTCCCGCTTCAGTGACAACGTCGAGCACAGCACCG	undetermined
19	GGCGCTTTTTGCAGCTGTTCGGCTGTGCGCTGGCCAGAC	undetermined
19	CCTTTGATCGCCCGCGACACGACAAAGGCCGCTTGTAGCCTTCCATCCGTGACCTCAATGCGC	undetermined
19	AAGGTTATCGCTGTACTTAACCAGAAAGGCGGGTCAGGCAAGACGACCATCGCATCTTCGTAGT	undetermined
19	GCTGGGAAGAGGACACTCCATTTAAAGATCCGCGCGAGCTGTATGATTTTTTAAAGACGGAAAAGCCCGAAGA	plasmid
19	ACCTCCGAGCTC	plasmid
19	AGGTAACGAGCTGGCACTGCCCT	plasmid
19	AGGATCGGGCCAGCCTGCCCCGCCTC	undetermined
19	CCCTGAGCGACCGGACGCAGAAGGCAA	plasmid
19	ATCGAGTCAAATGACCTGCCGGAGTACT	undetermined
19	ATCGGGTCAAATGACCTGCCGGAGTACT	undetermined
19	ATCGGGCCAGCCTGCCCCGCCGGAGTACT	undetermined
19	GTATCTCAGTTCGGTGTAGGTCGTTCGCTCC	plasmid
19	AAATTGTAATATTAAATTAAAAATGCTTATGATGCAA	genome
19	GCGCTTTTTGCAGCTGTTCGGCTGTGCGCTGGCCAGACA	undetermined
19	ATCACTCTAACACCGAGCTTGGAATCGTTGAGTACCAACA	plasmid
19	GACAACGTCGAGCACAGCTGCGCAAGGAACACCCGTCGTGGCCAGC	plasmid
19	GACAACGTCGAGCACAGCTGCGCAAGGAACGCCCGTCGTGGCCAGC	plasmid
19	GATCTTCTGAGACTGTATCTTTGACATTTTTGGAGTAGACCAGAGT	plasmid
19	TTACCCGCCAATATATCCTGTCAAACACTGATAGTTTAAACGGATCA	plasmid
19	TTACCCGCCAATATATCCTGTCAAACACTGATAGTTTAAACGGATCT	plasmid
19	ATAAAGAGTTTGTCGACATCGCTGTTGTCTGGGTTCAGGTCCCCCTCGA	plasmid
19	ATGAGTAAACTTGGTCTGACAGCTAAAACAATTCATCCAGTAAAATATAA	plasmid
19	TTGACAAGAAATATTTGCTAGCTGATAGTGACCTTAGGCGACTTTTGAACGCGCAAT	plasmid
19	CGTGTTCCGTCCACACGTTGCGGACGTACTCAAGTTCTGCCGGCGAGCCGATGGCGGAC	undetermined
19	TTGGAACCTCTTCTTTTTCCACGATGCTCCTCGTGGGTGGGGGTCCATCTTTGGGACCA	plasmid
19	GAAAAGCGGCCATTTTCCACCATGATATTCGCCAAGCAGGCATCGCCATGAGTCACGACGAGATC	plasmid
19	GAAAAGCGGCCATTTTCCACCATGATATTCGGCAAGCAGGCATCGCCATGAGTCACGACGAGATC	plasmid
19	TCTTTTTCCACGATGCTCCTCGTGGGTGGGGGTCCATCTTTGGGACCACTGTCGGCAGAGAGATCTT	plasmid
19	ATCGACGGAGCGCCCCAGGCGGCGGACTTGGCTGTGTCCGCGATCAATCGTCGGGCGGTCGATGCCGA	undetermined
19	GATCAAGCTTCGAAAAAAACCCCATCGACTTTCTCGAGGCGAAAGGATATAAAGAGGTCAAAAAAGACC	plasmid
19	AAATTATCCTTTGTTGAAAAGTCTCAATAGCCCTTTGATCTTCTGAGACTGTATCTTTGACATTTTTGGA	plasmid
19	AAGCGGTACACCTCTACAAAGGAGGTCCTGGACGCCACACTGATTCATCAGTCAATTACGGGGCTCTATGAA	plasmid
19	TGGGCAGCTCGTACCCGGCCAGCGCCTCGGCAACCTCACCGCCGATGCGCGTGCCTTTGATCGCCCGCGACAC	undetermined
19	AGTGGATTGATGTGACATCTCCACTGACGTAAGGGATGACGCACAATCCCACTATCCTTCGCAAGACCCTTCCT	plasmid
19	GGAGGACATCCAGAAAGCACAAGTTTCTGGCCAGGGGGACAGTCTCCACGAGCACATCGCTAATCTTGCAGGTAGCC	plasmid
19	GGTTCTCTTCGAAAAGCTGATTGTAAGTCTGAACCAGTTGGATAAAGAGTTTGTCGACATCGCTGTTGTCTGGGTTCAGGTCCCCCTCGA	plasmid
19	ATCCAGGCACATGTAATATTTGTCGTTGGACTTTTTTCGCGTCAGCACACAATTCCATTTTATTGGTGGTAGATTCCCCACCCATGGAAAATTCAGACA	undetermined
20	AGGGTTTCTTATATGCTCAA	plasmid
20	TAATCCCGGCGGCTCGAAAACCT	plasmid
20	GGGAAGCTTAATGATGAGGTCTTTTTTGACCTCTTTATATCCTTTCGCCTCGAGAAAGTCG	plasmid
20	CTCAGGTTTTTTACAACGTGCACAACAGAATTGAAAGCAAATATCAT	plasmid
20	CTCAGGTTTTTTACAACGTGCACAACAGAATTGTAAGCAAATATCAT	plasmid
20	CTGCCGGAGTACGAT	undetermined
20	GCGTTCAAAAGTCGCCTAAGGTC	plasmid
20	GATCGGGTCAAATGACCTGCCGGAGTACTT	undetermined
20	GGCAATAAAGTTTCTTAAGATTGAATCCTT	plasmid
20	GATCGGGCCAGCCTGCCCCGCCGGAGTACTT	undetermined
20	TCGGGCCAAATGACCTGCCGGAGTAGCGGTCAATCGTCGGGCGGTCGATGCCGACAACGGTTA	undetermined
20	GACTTAAGAAAATCCAGGATTGTCTTTCCACTCTGCTTGTCTCGGATCCCATTGATCAGTTTTCTTGACAGCCGC	plasmid
22	TGCTCAACACATGAGCGAAACCCTATAGGAACCCTAATTCCCTTATCTGGGAACTACTCACACATTATTATGG	plasmid
22	TGTGGCCGGTTTGTCTGATGCCAAGCTGGCGGCC	undetermined
22	TGTGGCTCGGTTTCTTCAGCGGCCAAGCTGGCGGCC	undetermined
22	GAAACGGCTTGTCCCGCGTCATCG	plasmid
22	GTAGCTGATTGGATGTACCGCGAGATTACAGAAGGCAAGAACCCG	undetermined
22	GGCTGCATGGCAACGTGCGTGGTGTTTAACCGAATGCAGGTCTCTACCAGGTC	undetermined
22	GGCTGCATGGCAACGTGCGTGGTGTTTAACCGAATGCAGGTTTCTACCAGGTC	undetermined
22	GGTCTACAAAGCAAGTGGATTGATGTGACATCTCCACTGACGTAAGGGATGACGCACAATCCCA	plasmid
22	GAGCAGATTACGCGCAGAAAAAAAGGATCTCAAGAAGATCCTTTGATCTTTTCTACGGGGTCTGACGCTCAGTG	plasmid
22	GGAAGAACTCGTCAAGAAGGCGATAGAAGGCGATGCGCTGCGAATCGGGAGCGGCGATACCGTAAAGGGCAGGTCATTTGACCCGATCA	undetermined
22	GGAAGAACTCGTCAAGAAGGCGATAGAAGGCGATGCGCTGCGAATCGGGAGCGGCGATACCGTAAAGGGCGGGGCAGGCTGGCCCGATCA	undetermined
22	GTCCCTGGGGAGAAGAAGAACGGCCTGTTTGGTAATCTTATCGCCCTGTCACTCGGGCTGACCCCCAACTTTAAATCTAACTTCGACCTGGCCGAAGATGAA	plasmid
22	TCGATCGACTCTAGCTAGAGAAGCCT	plasmid
22	TCAGCCTTATCAGTACTGTCTACAAGCTTC	plasmid
22	CCGATGCCGATTGTCATCCCCAGTTACAACGGCGCGCGTAAA	undetermined
22	CGGTGCCACTTTTTCAAGTTGATAACGGACTAGCCTTATTTTAACTTGCTATTTCTAGCT	plasmid
22	TGTCCGACAATCTGTGCAGTCCAAGGGCGATAATGGCATGCCACGTTCAATATCGTCATACAGTATGTGGATTCTAAAGGCAGTGATGGCTTGCCACGCCCTACATAA	genome
24	CGCGCAATAATGGTTTCTGAC	plasmid
24	CTCGCAATAATGGTTTCTGAC	undetermined
24	GAGAGTGTGCGCAGGGATTATATGT	undetermined
24	ACTCCGGCAGGTCATTTGACCCGAT	undetermined
24	AGGAGGCGGGGCAGGCTGGCCCGAT	undetermined
24	TTAGCTCATTAAACTCCAGAA	plasmid
24	TGCCATTGCAGGGCCGGCAGACAACCCA	undetermined
24	TTACTCTGACCAACTTGGGCGCGCCTGCT	plasmid
24	GACTTCGTGCTGATTCCGGTGCAGCCAAGC	undetermined
24	AGGATAGTGGGATTGTGCGTCATCCCTTACG	plasmid
24	GTAGCGGTGGTTTGTTTGCCGGATCAAGAGCTACC	plasmid
24	GTAGCGGTGGTTTTTTTGCCGGAAAAAGAGCTACC	undetermined
24	TCGGCGCCTCTTGAGCTGTTTCATGACTTTGTCGTCGAAGAGA	plasmid
24	GTCTTTAAAAAATCATACAGCTCGCGCGGATCTTTAAATGGAGTGTCCTCT	plasmid
24	GCTGTTCGGCTGTGCGCTGGCCAGACAGTTATGCACAGGCCAGGCGGGTTTTAAGAGTTT	undetermined
24	GAACTGCAGGACGAGGCAGCGCGGCTATCGTGGCTACTCCGGCAGGTCATTTGACCCGATCAT	undetermined
24	GAACTGCAGGACGAGGCAGCGCGGCTATCGTGGCTACTCCGGCAGGTCATTTGGCCCGATCCT	undetermined
24	AGGATGGGGGCGGCTGTCAAGAAAACTGATCAATGGGATCCGAGACAAGCAGAGTGGAAAGACAA	plasmid
24	ACGACGCACCGGCTGCCGGCGGTTGCCGGGATTCTTTGCGGATTCGATCAGCGGCCGCTTGCCACGATTCACCGGGGCGTGCTTCTG	undetermined
25	CGCGGTACGCCAAGGCTGGCCAACGTTGCAGCCTTGCTGCTGCGTGCGCTCGGACGGCC	undetermined
25	AGCTGAAGATGAACGCGGTACGCCAAGGCTGGCCAACGTTGCAGCCTTGCTGCTGCGTGCGCTCGGACGGCCGGCACTTAGCGTGTTTGTGCTTTTGCTC	undetermined
25	AGCTGAAGATGTACGCGGTACGCCAAGGCTGGCCAACGTAGCAGCCTTGCTGCTGCGTGCGCTCGGACGGCCGGCACTTAGCGTGTTTGTGCTTTTGCTC	undetermined
25	AGCTGAAGATGTACGCGGTACGCCAAGGCTGGCCAACGTTGCAGCCTTGCTGCTGCGTGCGCTCGGACGGCCGGCACTTAGCGTGCTTGTGCTTTTGCTC	undetermined
25	AGCTGAAGATGTACGCGGTACGCCAAGGCTGGCCAACGTTGCAGCCTTGCTGCTGCGTGCGCTCGGACGGCCGGCACTTAGCGTGTTTGTGCTTTTGCTC	undetermined
25	AGCTGAAGATGTACGCGGTACGCCAAGGCTGGCCAACGTTGCAGCCTTGCTGCTGCGTGCGCTCGGACGGCCGGCTCTTAGCGTGTTTGTGCTTTTGCTC	undetermined
25	AGCTGAAGATGTACGCGGTACGCCAAGGCTGGCCAACGTTGCGGCCTTGCTGCTGCGTGCGCTCGGACGGCCGGCACTTAGCGTGTTTGTGCTTTTGCTC	undetermined
25	AGCTGAAGATGTACGCGGTACGCCAAGGCTGTCCAACGTTGCAGCCTTGCTGCTGCGTGCGCTCGGACGGCCGGCACTTAGCGTGTTTGTGCTTTTGCTC	undetermined
25	AGCTGAAGATGTACTCGGTACGCCAAGGCTGGCCAACGTTGCAGCCTTGCTGCTGCGTGCGCTCGGACGGCCGGCACTTAGCGTGTTTGTGCTTTTGCTC	undetermined
25	GCTGAAGATGTACGCGGTACGCCAAGGCTGGCCAACGTTGCAGCCTTGCTGCTGCGTGCGCTCGGACGGCCGGCACTTAGCGTG	undetermined
25	TTTCTCTTTACCTCATTAACTCAAC	undetermined
25	TTCTCTTTACCTCATTAACTCAAAT	undetermined
25	GTTTACTCATATATACTTTAGATTGATTTAAAACTTCATTTTTAATTTAAAAGGATCT	plasmid
25	CATTGGGAACCGGAACCCGTACATTGGGAACCCAAAGCCGTACATTGGGAACCGGTCACACATGTAAGT	undetermined
25	TAGAGCATCGGAACGAAAAAATCTGGTTGCTCGTCGCCCTTGGGCGGCTTCC	undetermined
25	CCGCTACGAGCTTCCAGACG	undetermined
25	CCGCTACGAGCTTCCAGACGGGCACGTAGAGGTTTCCGCAGGGCCGG	undetermined
25	ATTTATTAAGCCCATCTTGGAAAAAATGGACGGCACCGAGGAGCTGCTGGTAAAGCTTAACA	plasmid
26	TCGCAATCCACATCGGCCAGATCGTTATTCAGTAAGTAATCCAATTCGGCTAAGCGG	plasmid
26	CTAGGATCGGGCCAGCCTGCCCCGCCTCCTC	undetermined
26	GTCCTGTCGGGTTTCGCCACCTCTGACTTGAGCGTCGATTTTTGTGATGCTCGTCAGGGGGGC	plasmid
26	GAAGATCCTTTTTTTCTGCGGGGTCTGACGCTCAGTGGAACGAAAACTCACGTTAAGGGATTTTGGTCATGAGATTATCAAA	undetermined
26	CACACCGAGCGGCGAACTA	plasmid
26	TGAATCGTGGCAAGCGGCCGCTGATCG	undetermined
26	AAAAATGTCAAAGATACAGTCTCAGAAGATCAAAGGGCTA	plasmid
27	TAGCGTGCAGTTCGCG	plasmid
27	AGCGCGTGAGCTACCCAGGCACTGCCGCCGC	undetermined
27	TTCAGTTGCCGGCGGAGGATCACACCAAGCTGAA	undetermined
27	TTTTTGATAATCTCATGACCAAAATCCCTTAACG	plasmid
27	TGACCTGCCGGAGTACGATTTGAAGGAGGAGGCGG	undetermined
27	TCACCGACAAGATCATCAGGTCTAACGCTACTGTTGAGC	plasmid
27	GGGGCAGGATCTCCTGTCATCTCACCTTGCTCCTGCCGAGAAAGTAT	plasmid
27	GTGGTGTTTAACCGAATGCAGGTTTCTACCAGGTCGTCTTTCTGCTTTCCGCCATCGGC	undetermined
27	GTGGTGTTTAACCGAATGCAGGTTTCTACCAGGTCGTCTTTCTGCTTTCCGCCATCGGT	undetermined
27	TGGGTTGTCTGCCGGCCCTGCAATGGCACTGGAACCCCCAAGCCCGAGGAATCGGCCTGCGCGGCCTTCAACC	undetermined
27	TCGTCCTGCAGTTCATTCAGGGCACCGGACAGGTCGGTCTTGACAAAAAGAACCGGGCGCCCCTGCGCTGACAGCCGGAACA	plasmid
30	GACATCAATCGGCTCTCCGACTACGACGTGGATCATATCGTGCCC	plasmid
30	AGCGAACCCCAGAGTCCCGCTCAGAAGAACTCGTC	plasmid
30	CACGTCGCGGTCGATCAAAGGCACGCGCATCGGCGGTGAGGTTGCCGAGGCGCTGGCCGGGTACGAGCTGCCCATTC	undetermined
30	CGTGTCGCGGGCGATCAAAGGCACGCGCATCGGCGGTGAGGTTGCCGAGGCGCTGGCCGGGTACGAGCTGCCCATTC	undetermined
30	AGGCCACCACTTCAAGAACTCTGTAGCACCGCCTACATACCTCGCTCTGCTAATCCTGTTACCAGTGGCTGCTGCCAGTGGCGATAAGTCGTG	plasmid
30	AGGCCACCACTTCAAGAACTCTGTAGCACCGCCTACATACCTCGCTCTGCTAATCCTGTTACCAGTGGCTGCTGCCAGTGGCGATAAGTCGTGTCTTACCGGGTTGGACTCAAGACGA	plasmid
30	AGTCAGATTATCGAACTTCCGTTGTGTGATCAGTTTGG	plasmid
30	TCTCAAAGATGATTCTATTGATAATAAAGTGTTGACAAGATCCGA	plasmid
30	TATGTGGGCCCCAAATGAAGTGCAGGTCAAACCTTGACAGTGACGACAAAT	plasmid
30	TGGCATTTGTAGGAGCCACCTTCCTTTTCTAC	plasmid
30	GGCCGTTTTCCGTCTGTCGAAGCGTGACCGACGAGCTGGC	undetermined
30	GTCCCGTATCACGCAGCGCGTGAGCTACCCAGGCGGCGGC	undetermined
31	TACCGCCTGGCACGCCGCGCCGCAGGCAAGGCAGAAA	undetermined
31	CTTCTTTTTCCACGATGCTCCTCGTGGGTGGGGGTCCA	plasmid
32	AGGTTTATCCGTTCGTCCAGTTGTATGTGCATGCCAACCACAGGGTTCCCCTCGGGAGTCAGCCGTGCGGCTGCATGAAATCC	undetermined
32	AGGTTTATCCGTTCGTCCATTTGTATGTGCATGCCAACCACAGGGGTCCCCTCGGGAGTCAGCCGTGCGGCTGCATGAAATCC	undetermined
32	AGGTTTATCCGTTCGTCCATTTGTATGTGCATGCCAACCACAGGGTTCCCCTCGGGAGTCAGCCGTGCGGCTGCATGAAATCC	undetermined
32	AGGTTTATCCGTTCGTCCATTTGTATGTGCATGTCAACCACAGGGTTCCCCTCGGGAGTCAGCCGTGCGGCTGCATGAAATCC	undetermined
32	AGGTTTATCCTTTCGTCCATTTTTATGTGCATGCCAACCACAGGGTTCCCCTCGGGAGTCAGCCGTGCGGCTGCATGAAATCC	undetermined
32	ATGTTTATCCGTACGTCCATTTGTATGTGCATGCCAACCACAGGGTTCCCCTCGGGAGTCAGCCGTGCGGCTGCATGAAATCC	undetermined
33	TCGAGGAATTCCACACCCACTCACGAAAGGTCTGGACGGAGTTGCC	plasmid
33	AGTCCCGTATCACGCAGCGCGTGAGCTACCCA	undetermined
33	CCATTGCAGGGCCGGCAGACAACCCAGCCGCTTACGCCTGGCCAACCGCCCGTTCCTC	undetermined
34	TGACCTCAATGCGCTGCTTAACCAGCTCCACCAGGTCG	undetermined
34	TTTCACCGTGCGCAAGCTGATCG	undetermined
34	ACCCCCGACCTGGTGGAGCTGGT	undetermined
34	ACCGCCGACCTGGTGGAGCTGGT	undetermined
34	GTGTTTGACAGGATATATTGGCGGGTAAACCTAAGAGAAAAGAGCGTTTATTAGAATAATCGGA	plasmid
34	GACCTCAATCAGCTGGGTAATCTGCTGC	undetermined
34	GATCCTGCCCCGGCACTTCGCCCA	plasmid
34	TTTTATTTTGAGCACGGGTTTTTTGGT	undetermined
34	TTTTATTTTCGAGCACAGGTTTGTCGGT	genome
34	GCAGCGCATTGAGGTCACGGATGGAAGGCTACAAGC	undetermined
34	GATCCTTTTTTTCTGCGCGTAATCTGCTGCTTGCAAACAAAAAAACCA	plasmid
34	CGAAAAGGTGCTTCCTAAACACTCTCTGCTGTACGAGTACTTCACAGTTTATA	plasmid
34	GATCCTGCCCCGGCACTTCGCCCAATAGCAGCCAGTCCCTTCCCGCTTCAGTGACAACGTCGA	plasmid
34	GGCGTGCCTTTGATCGCCCGCGACACGACAAAGGCCGCTTGTAGCCTTCCATCCGTGACCTCAATGCGCTGCTTAACCAGCTCCACCAGGTCGGCG	undetermined
35	CAGCCACGATAGCCGCGCTGCCTCG	plasmid
35	GGGTTTCGGTTCATTCTAATGAATATATCACCCGTTACTATCGTATTTTTATGAATAATATTCTCCGTTCAATTTAAAGATGATTCTATTGATAATAAAGTGTT	plasmid
35	CTGGGCAATGGAATCCGAGGAGGTTT	plasmid
35	TAACCTTCATGCGTTCCC	undetermined
35	TGTTGCTGTCTCCCAGGTCGCCG	plasmid
35	TTCTATCGCCTTCTTGACGAGTTCTTCTGAGCGGGACTCTGGGGTTCG	plasmid
35	ATTACACAAATATAAAAACCT	genome
35	TCAATCGTCGGGCGGTCGATGCCGACAACGGTTAGCGGTTGATCTTCCCGCACGGCCGCCC	undetermined
35	CGGGTTTTGGAGACCCACGTTCTACCGAACTGAACTAAGAGCGCTTT	genome
35	AGGAGGTCCTGGACGCCACACTGATTCATCAGTCAATTACGGGGCTCTATGAAACAAGAATCGACCTCTCTCAG	plasmid
35	GATCTTGGGAGAAGCGGCA	plasmid
35	GGCCGGTTTGTCTGATGCCAAGCTGGCGGCC	undetermined
35	TAACGGTGTTGAGTTCGAGCTTGTTGGAGGTGG	plasmid
35	CCGCCATCGGCTCGCCGGCAGAACTTGAGTACGTC	undetermined
35	CGTCGGGCGGTCGATGCCGACAACGGTTAGCGGTTGATCTTCCCGCGCCCTGCAACTCGCCGG	undetermined
35	TGGGAGGATCGCTTCAACGCATCCCTGGGAACGTATCACGATCTCCTGAAAATCATTAAAGACAAGGACTTCC	plasmid
35	GAAAGCAAATGCTCATAAGGAAAACGTATTAGCTTTTGAACAACGGAGAGATGGTGTATTTTGATATTAAGGTAGGAGTGTGTTAAAATGGTGGATGGACTTC	genome
35	ATCCTTTGTTGAAAAGTCTCAATAGCCCTTTA	plasmid
35	GGGGACACTTCCTCATCGAGGGGGACCTGAACCAGGCC	undetermined
35	CATTAACTCAAATGAGTTTTGATTTAATTTCAGCGGCCAGCG	undetermined
35	AGATGACCTGGTGGAGAAGTTGAAGGCCGCGCAGGCCGGCGGCCGGGTAACCGACTTGCTGCCCCGAGAATTATGCAGCATTTTTTTGGTGTATGTGGGC	undetermined
35	GCGTCATGCGGTCGCTGCGTATAT	undetermined
35	GCTTCATGCGTTCCCCTTGCGTATTT	undetermined
35	GGTATCGCCGCTCCCGATTCGCAGCGCATCGCC	plasmid
35	TGGACGGAACACGCGGCCGGGCTTGTCTCCCTT	undetermined
35	CAAGCTTCGAAAAAAACCCCATCGACTTTCTCGA	plasmid
35	GATGAGCACCACCAAGACTTGACTTTGCTGAAGGC	plasmid
35	CCACTTCTTCCGGCTTCACGCCGCCCTGTTGCCCCA	undetermined
35	CTCTTCTGTGGTGGATTCTCACATGCACTTCAAGTCTGCTA	plasmid
35	CGGCGGACTTGGCTGTGTCCGCGGTCAATCGTCGGGCGGTCGATGCCGACAACGGTT	undetermined
35	GCGGTAGAGAAAACGGCCGATGCCGGGATCGATCAAAAAGTAATCGGGGTGAACCGT	undetermined
35	GCGGTAGAGAAAACGGCCGATGTCGGGATCGATCAAAAAGTAATCGGGGTGAACCGT	undetermined
35	AAGCCTTGATTAGCCGCTACAAGATCGTAAAGAGCGAAACCGGGCGGCCGGAGTACATC	undetermined
35	GATCTTCACCTAGATCCTTTTAAATTAAAAATGAAGTTTTAAATCAATCTAAAGTATAT	plasmid
35	GATGACCTGGTGGAGAAGTTGAAGGCCGCGCAGGCCGGCGGCGGGGAACCGACTTGCTGCCCCGAGAATTATGCAGCATTTTTTTGGTGTATGTGGGCC	undetermined
36	GATCCGGCAAACAAACCACCGCTGGTAGCGGTGGTTTTTTTGTTTGCAAGCAGCAGATTACGCGCAGAAAAAAAGGATCTCAAGA	plasmid
36	TTCTGCCTGCTCCCT	plasmid
36	CAATTAGTACCAAAATACAATGCTGTTTTACCTG	genome
36	CAATTAGTACCAAAATACAATGCTGTTTTACCTGCCTGATACCACTTT	genome
36	CCGGTTTGTCTGATGCCAAGCTGGC	undetermined
36	ATCTGCGCTCTGCTGAAGCCAGTTACCTTCGGAAAAAGAGTTGGTAGC	plasmid
36	GCCGAATTCGGATCCGGAGCGGAGAATTAAGGGAGTCACGTTATAACCTTCACTGGGGCGCTCCGTC	undetermined
36	CAACGTTGCCCCTGTAAAGCGATCTGGATTTTAGTACTGGATTT	plasmid
36	TTTTACTCAAATACACATCACCTTTTTAGACGGCGGCGCTCGGTTT	undetermined
36	GTCAGAAAGGCGGGTCAGGCAAGACGACCATCGCAACCCATCTAGCCCGCGCCCT	undetermined
36	CCGAATTCGGATCCGGAGCGGAGAATTAAGGGAGTCACGTTATGACCCCCGCCGATGACGC	plasmid
36	TAGGCTCCGCCCCCCTGACGAGCATCGAT	undetermined
36	TCTCAACAGTAGCGTTAGACCTGATGATCT	plasmid
36	TAGGTTTCGCCACCTCTGACTTGAGCGTCGAT	plasmid
36	GGAACGCATGAAGGTTATCGCTGTACTTAACCAGAAAGGCGGGT	undetermined
36	TTGAACATCACGATTTATACAAGTTTGTGCACGTAAGAATACAACCATAACATGTAATTTTCAAACT	genome
36	TAGGATTCAATCTTAAGAAACTTTATTGCCAAATGTTTGAACGATCTGCTTGACAAGCTCACACCTTCCTCTTCTTC	plasmid
36	TTACGAAGCTGGTTAAGCAGCGCATTGAGGTCACGGATGGAAGGCTACAAGCGGCCTTTGTCGTGTCGCGGGCGATCAAAGGCACGCGCATCGGCGGTGAGGT	undetermined
36	ATGATCGGGTCAA	undetermined
36	AGGACTTGGCTGTGTCCGCGATCAAG	undetermined
36	AGGGCTTGGCTGTGTCCGCGATCAAG	undetermined
36	GCCTTTGATCGCCCGCGACACGACAAAGGC	undetermined
36	GAATTTTAGCGGCTAAAGGAGGCGGCATGGAAAATCA	undetermined
36	GAATTTTAGCGGCTAAAGGAGGCGGCATGGAAAATCG	undetermined
36	ATTCAGCACAATATATTGTTTTCATTTTAATATTGTACATA	plasmid
36	AACCTCACCGCCGATGCGCGTGCCTTTGATCGCCCGCGACACGA	undetermined
36	AACCTCACCGCCGATGCGCGTGCCTTTGATCGCCCGCGACGTGA	undetermined
36	CGCCGCTGGGCGGCCTGCGCGGCCTTCAACTTCTCCACCAGGTCATCACCCAGC	undetermined
36	CTGGGTTGTCTGCCGGCCCTGCAATGGCACTGGAACCCCCAAGCCCGAGGAATCGGCCTGCGCGGTCGCA	undetermined
36	CTGGGTTGTCTGCCGGCCCTGCAATGGCACTGGAACCCCCAAGCCCGAGGAATCGGCGTGAGCGGTCGCA	undetermined
36	TAGAGCTTTGATTGAAGGTTTTTGTGACTTATTCATAAAGTTTTTTGGGATTTTCATCAACTAAGTTATGGTACTTCA	genome
37	TAGCGGTGGTTTTTTTGTTTGCAAGCAGCAGATTACGCGCAGAAAAAAAGGAT	plasmid
37	CCTTTGATCTTTTCTACGGGGTCTGACGCTCAGTGGAACGAAAACTCACGTTAAGGGA	plasmid
37	GTAATGGTCTTGCCTTGGCGTACCGCGTACATCTTCAGCTTGGTGTGATCCTCCGCCGGCA	undetermined
37	GTTGACCCGCTTCATGGCTGGCGTGT	undetermined
37	CCGTGTTCCGGCTGTCAGCGCAGGGGCGCCCGGTTCTTTTTGTCAAGACCGACCTGTCCGGTGCCCTGAATGAACT	plasmid
37	CTGCTCCGTACATTAGGAACCGGCGGATGCTTCGCCCTCGATC	undetermined
37	CCGGGATTCTTTGCGGAT	undetermined
37	AGAAAGAAGGTATGGAGAGAAGGTAAGAGCACCCTTGGTAGACTTCATCTTGTT	plasmid
37	CATTTGACCCG	undetermined
37	ACTCCGGCAGGTCATTTGACCCG	undetermined
37	TTTCGCCACCTCTGACTTGAGCGTCGATTTTC	plasmid
37	ATCATCGAGCGAGCACGTACTCGGATGGAAGCCGGTCTTGTCG	plasmid
37	TCTCCTTTAGCCGCTAAAATTCATCTAC	undetermined
37	CAATAACATACGAAAGATCAATTAATTTTAGTATTTTTTTGAAAATCG	genome
37	ATGGCAGCAGCCACTGGTAACAGGATTAGCAGAGCGAGGTATGTAG	plasmid
37	GAGGAAGAAGCTTGTAGACAGTACTGATAAGGCTGACTTGCGGTTGATCTATCTCGCGCTGGCGCATATGATCAAATTT	plasmid
37	GGTCACACTGTACGGCTTTGGGTTCCCAATGTACGTGCTATCCACAGGAAAGAAGCTTTTTCGACCTTTTTCCCCTGCTAGGGCAAT	undetermined
37	ATCCAATTTTAAAAAAAGC	plasmid
37	TACAAAGCAAGTGGATTGATGTGAC	plasmid
37	CTCCGACTACGACGTGGATCATATCGTGCCCC	plasmid
37	CTCAGAGATAGATAGAGAGGTAGGAATTTCTCGAACG	genome
37	TATGATGTGGAACGGGAAAAGGACATGATGCTATGGCTGGAAGGAAAGCTGCCTGTT	plasmid
37	TCAAGGCAGCCGACTTCGTGCTGATTCCGGTGCAGCCAAGCCCTTACGACATATGGGCCACCGCCGACCTG	undetermined
37	TCGCCCTCGATCAGGTTGCGGTAGCGCATGACTAGGATCGGGCCAGCCTGCCCCGCCTCCTCCTTCAAATCGTACTCCGGCAGGTCATTT	undetermined
37	GCAGATTTTTATCAAAGTTAT	plasmid
37	AATTTTTTGCTCGGCACCTTGTACTCGTCCGTAATGACGGCCCAGCCGACGCTGTTTGTGCCGATATCGAGCCCAATGGAGT	plasmid
38	TTCGCCGTTTTGTGAAGGGATTGAGGTCAGATTTGCAGATTCCAGCCTTACAGGTAGCGG	genome
39	ACTTAGCGTGTTTGTGCTTTTGCTCATTTTCTCTTTACCTCATTAA	undetermined
39	ATCAGAACCCGAG	undetermined
39	AATGAGTTTTGATTTAATTTCAGCGGCCAGCGCCTGGACCCGAGGG	undetermined
39	GGGTGATCCGCTACGAGCTTCCAGACGGGCACGTAGAGGTTTCCGCAGGGCC	undetermined
39	GGAAAAATGTCAAAGATACAGTCTCAGAAGATCAAAGGGCTATTGAGACTTTTCAACAAA	plasmid
39	GTTTGTTGTTTGTTGTTGTTGGTAATT	plasmid
39	GGATCTTCCTCAACTCTTCTGAAAGCGAACATAGGTCCACC	plasmid
39	GGAAGTCGGCTGCCTTGATCGCGGACACAGCCAAGTCCGCCGCCTGGGGCGCTCCGTCGATCT	undetermined
39	CCGGTTTGTCTGATGCCAAGCTGGCGGCC	undetermined
39	CCGGTTTCTTCAGCGGCCAAGCTGGCCGCC	undetermined
39	ACGGTCTGCAGTATTCCCTTTTTGATAGCTGGGCT	plasmid
39	GACAAACTGATTCGAGAGGTGAAAGTTATTACTCT	plasmid
39	ACTTTATAGTCTCCGTAAACAAATTCAGATTCAAGCTTGGGATA	plasmid
39	GCTACCCGTGATATTGCTGAAGAGCTTGGCGGCGAATGGGCTGAC	plasmid
39	GAATTGGAGAATTATTGTTCAAGGGATTCGGAACCGGATTCCCTTACCTAAAATTC	genome
39	TGCTGGCCCAGATCGGCGACCAGTACGCAGACCTTTTTTTGGCGGCAAAGAACCTGTCA	plasmid
39	ACAAAGCAAGTGGATTGATGTGACATCCCTTGCTGCTGCGTGCGCTCGGACGGCCGGCAC	undetermined
39	CCGGTCAAACCTAAAAGACTGATTACATAAATCTTATTCAAATTTCAAAAGTGCCCCAGGGGCTAGTATCTA	plasmid
39	GGGCTGACCGCTTCCTCGTGCTTTACGGTATCGCCGCTCCCGATTCGCAGCGCATCGCCTTCTATCGCCTTCTT	plasmid
39	AGTCCCGTATCACGCAGCGCGTGAGCTACCCAGGCACTGCCGCCGCCGGCACAACCGTTCTTGAATCAGAACCCGAGGGC	undetermined
39	GATGGTTGTTCAAGACGATCTACGAACGCAGTGGCAGCGCCGGAGAGTTCAAGAAGTTCTGTTTCACCGTGCGCAAGCTGATCGGGTCAAATGACCTGCCGGAGTACGATT	undetermined
40	GATCCTTTTAAATTAAAAATGAAGTTTTAAATCAAT	plasmid
40	GACCTGATGATCTTGTCGGTGAAGATAACAGAATCCTCAGGGAATCCAGTTCCCAT	plasmid
41	GGTGGTGATATTGGT	undetermined
41	TACTCCGGCCAGTACGTCGAAAACGACGTCAAAAAGAATTATCTGCCGGAC	undetermined
41	TATATATATATACATACTTGTACAATC	genome
41	TATATATATATATACATACTTGTACAATC	genome
41	TTTTCAGGGCTTTGTTCATCTTCATACTCTTCCG	plasmid
41	CGAACTCAACACCGTTAAGGGTTCCAGTGATTCTACACTCGATTTCC	plasmid
41	TGAGTTTTCGTTCCACTGAGCGTCAGACCCCGTAGAAAAGATCAAAGGAT	plasmid
41	TTCTGAAGCTGGGTGTTTTCAACTGGGTGTTACTGTTCTTCTAGTGTAGCCGTAGTTAGGCCACCAC	undetermined
41	TTAGCTTCTCTTACAGATACGAGGCTGGAAGAGTGATCGGAGATTTCAAGGTTATGGGAACTGGATTCCCTGAGGATTCTGT	plasmid
41	TCTCAGCCGCTGCAAGAATTCAAGCTTGGAGGTCAACATGGTGGAGCACGACACTCTGGTCTACTCCAAAAATGTCAAAGATACAGTCTCAGAAGATCAAAGGGCTATTGAGAC	plasmid
41	TCCCAATCAGGCTTGATCCCCAGTAAGTCAA	plasmid
41	GAGTTTTCGTTCCACTGAGCGTCAGACCCCGTAGAAAAGATCAAAGGATC	plasmid
41	TAGAATTCGAGCTCGGAGGTCAACATGGTGGAGCACGACACTCTGGTCTAC	plasmid
41	GTAAGTTCCGAAGTGGTAGAATCCGTATCCCATAACGTGAGAAAGAAGGTATGGAGAGAAGGTAAGAGCACCCTTGGTAGACTTCATCTTGTTAGTCA	plasmid
42	CCCATTCTTGAGTCCCGTATCACGCAGCGCGTGGCTCCTACAAATGCCATCATTGCGATAAAGGATTTAAAACTTCATTTTTAATTTAAAAGGATCT	undetermined
42	CTTAACAATTATAAATTGGTGGACAAAACATAGACAAGTAAAAATAAGTTTTGAATTTCATTA	genome
42	CACTTCCTGGACAATGAGGAGAACGAGGACATTCTTGAGGACATTGT	plasmid
42	GAGCGCACGCAGCAGCAAGG	undetermined
42	TTTTGATAATCTCATGAC	plasmid
42	GATCTTGATTCGATTTGTAGTATTCTTGATGCTCCAATCATGTTTCCACTCAGGTGATGGAGTCTATAGTAGCCTCCC	genome
42	GCGGGTCAACTTTCAGTTGCCGGCGGAGGATCACACCAAGCTGAAGAT	undetermined
42	AACCAACTAAACTAGAAGAAAAACAATATTGACACTATTAACAGAGAATTTG	genome
42	CTAGGATAAATTATCGCGCGCGGTGTCATCT	plasmid
42	AAATCTCGATAGAAAATATTTTGATTGGAAAATTATCC	genome
42	AGCTAAAACAATTCATCCAGTAAAATATAATATTTTATTTTCTCCCAATC	plasmid
42	CGCTTTTTCAGGGACTTCACTCAATCACTACTTCGACTCCAGCTGTATATAAACTCAGCT	undetermined
42	CGCTTTTTCAGGGACTTCACTCAATCACTACTTCGACTCTAGCTGTATATAAACTCAGCT	undetermined
42	CGTTGGCCAGCCTGGCAGACACGCCAGCCATGAAGCGGGTCAACTTTCAGTTGCCGGCGC	undetermined
42	CGCATCATATACGCAGCGACCGCATGACGCAAGCTGTTTTACTCAAATACACATCACCTTTTTAGACGGCGG	undetermined
42	AGCGATGCGCTGCGAATCGGGAGCGGCGATACCGTAAAGCACGAGGAAGCGGTCAGCCCATTCGCCGCCAAGCTC	plasmid
42	CTAGTAACATAGATGACACCGCGCGCGATAATTTAT	plasmid
42	AGATAACAGGGAAAAGATTGAGAAAATCCTCACATTTCGGATACCCTACTATGT	plasmid
42	TGAGATCCTTTTTTTCTGCGCGTAATCTGCTGCTTGCAAACAAAAAAACCACCGCT	plasmid
42	CTCGGTAATGGTCTTGCCTTGGCGTACCGCGTACATCTTCAGCTTGGTGTGATCCTC	undetermined
42	GAAGATCAAAGGGCTATTGAGACTTTTCAACAAAGGATAATTTCGGGAAACCTCCTCC	plasmid
42	GCTCGTAGCGGATCACCTCGCCAGCTCGTCGGCTGGCTGGTGGCAGGATATATTGTGGTGTAAACAAATTGACGCTTAGACAACTTAATAACACAT	undetermined
42	ATTCCGGTGCAGCCAAGCCCTTACGACATATGGGCCACCGCCGACCTGGTGGAGCTGGTTAAGCAGCGCCTCGGCAACCTCACCGCCGATGCGCGTGCCTTTGTCGTGTC	undetermined
43	GCATCAGACAAACCGGCCAGGATTTCATGCAGCCGTGCGGCTGCATGAAATCCTGGCCGGTTTGTCTG	undetermined
43	GCATCAGACAAACCGGCCAGGATTTCATGCAGCCGTGCGGCTGCATGAAATCCTTGCCGGTTTGTCTG	undetermined
43	GCATCAGACAATCCGGCCAGGATTTCATGCAGCCGTGCGGCTGCATGAAATCCTGGCCGGTTTGTCTG	undetermined
43	GGCAGGTCATTTGACCCGAT	undetermined
43	GTGCTGATTCCGGTGCAGCCAAGCCCTTACGACATATGGGCC	undetermined
43	GTGCTGATTCCGGTGCAGCCAAGTCCTTACGACATATGGGCC	undetermined
43	TCGTCCTGCAGTTCATTCAGGGCACCGGACAGGTCGGTCTTGACA	plasmid
43	TGTCACTGAAGTTCATTCAGGGCACCGGACAGGTCGGTCTTGACA	undetermined
43	TAATGATGAGGTCTTTTTTGACCTCTTT	plasmid
43	GCGGCTTCCTAATCGACGACACACCGGCTGCCGGCAACCA	undetermined
43	GCGGCTTCCTAATCGACGACGCACCGGCTGCCGGCAACCA	undetermined
43	TTTGCGGATTCGATCAGCGGCCGCTTGCCACGATTCACCGGGG	undetermined
43	CCGGAAAGTTACCGTGAAACAGCTCAAAGAAGATTATTTCAAAA	plasmid
43	CAGTGGTAGGCATCATGCGCATGGTGGTAATTGTTGATCTCTCTCACCTT	plasmid
43	GTCCACGATATTGCCAAAGATTGGGTGGCGCTCGTGCTTTTTATCCTCCTCCACCAA	plasmid
43	GAGATGGCTAAGGTGGATGACTCTTTCTTCCATAGGCTGGAGGAGTCCTTTTTGGTGGAGGAGGAT	plasmid
43	GTCACGACGAGATCCTCGCCGTCGGGCATGCGCGCCTTGAGCATGGCGAACAGTTCGGCTGGCGCGAGA	plasmid
43	GTCACGACGAGATCCTCGCCGTCGGGCATGCGCGCCTTGAGCCTGGCGAACAGTTCGGCTGGCGCGAGA	plasmid
44	GTTGCCGAGGCGCTGGCCGGGTACGAGCTGCCCATTCTTGAGTCCCGTATCACGCAGCGCGTGAGCTACC	undetermined
44	GTTGCCGATGCGCGTGCCGGGTACGAGCTGCCCATTCTTGAGTCCCGTATCACGCAGCGCGTGAGCTACC	undetermined
44	CGTGCTCGCTCGATGCGATGTTTCGCTTGGTGGTCGAATGGGCAGGTAGCCGG	plasmid
44	ATATGCCGCCTCCTTTAGCCGCTAAAATTCATCTACTCATTTATTCATTTGCTCATTTACTCTGGTAGCTGCGCGATGT	undetermined
44	TTACCGATCGCCACAGCATAAAGAAGAACC	plasmid
44	TTGCGATAAAGGAAAGGCTATCATTCAAGATCTCTCTGCCGACAG	plasmid
44	TAGACTCATCAGACTCAGATCCAGATCCTCTCATTGTATCGATAAT	plasmid
44	TGTTGAAAACAATCTTCAAAAGTCCCACATCGCTTAGATAAGAAAACGAAGCTGAGTT	plasmid
44	TCTGCTTCTCTTCTTTCAGATTCCCAGGGGCCTTTTGAAGATTATCTTCATATCTTAAGAATGAAGATGTACTCCCTCGAGGAAGTCCACACCCACTCACG	plasmid
44	TCTGCTTCTCTTCTTTCAGATTCCCAGGGGCCTTTTGAAGATTATCTTCATATCTTAAGAATGAAGATGTACTCCCTCGAGGAATTCCACACCCACTCACG	plasmid
44	GATGAAGCCGGCTTTATCCAACTCAGACAGGCCA	plasmid
44	CCGCTCAGAAGAACTCGTCAAGAAGGCGATAGAAGGCGATGCGCTGCGAATCGGGAGCGGCGATACCGTAAAGC	plasmid
44	ACCGCAACCTGATCGAGGGCGAAGCATCCGCCGGTTCCCAATGTACGTGCTATCCACAGGAAAGAAGCTTTTTCGACCTTTTTCCCCA	undetermined
44	ACCGCAACCTGATCGAGGGCGAAGCATCCGCCGGTTCCTAATGTACGGACTATCCACAGGAAAGAAGCTTTTTCGACCTTTTTCCCCA	undetermined
44	ATGAATGTATTTAGAAAAATAAACAAATAGGGGTTCCGCGCACTCGGAGCCTTGATGTGGGCGCTTTTTGCAGCTGTTCGGCTGTGCGCTGGCCAGACAG	undetermined
44	TTGAATGTATTTAGAAAAATAAACAAATAGGGGTTCCGCGCACTCGGAGCCTTGATGTGGGCGCTTTTTGCAGCTGTTCGGCTGTGCGCTGGCCAGACAG	undetermined
45	GTCATATTCATTGGCGTCTGAAACAGAGGGCGTTACATCATCATCATCATCATCGTCATCGCCAGCTGCAAC	genome
45	CGTCCTTGCCGGCGAAAAGACAAGCTTTCTTGAGGGCT	genome
45	GGCATTCCACGGCGTCGGTGCCTGGTTGTTCTTGATTTTCC	undetermined
45	TTTGTGCTTTTGCTCATTTTCTCTTTACCTCATTAACTC	undetermined
45	GCGAGACGCCTATGATCGCATGATATTTGCTTTCAATTCTGTTGTGCACGTTGTAAAAAACCTGAGCATGTGT	plasmid
45	TACGCACCGGCTGCCGGCGGTTGCCGGGATTCTTTGCGGATTCGATCAGCGGCCGCTTGCCACGATTCACCGGGGCGTGCTTCTGCCTCGATGCGGCA	undetermined
46	ACGTTGCCATGCAGCGTACGAAGAAGGCCAAGAACGGCCGCCCGGTTT	undetermined
46	CCTGTCGGCAGAGAGATCTTGAATGATAG	plasmid
46	CCTCAGAAGGCAAGAACCCGGACGTGCTGACGGTTCACCCCGATTACTTTTTGATCGATCCCGGCATCGGCCGTTTTCTCTACCG	undetermined
46	GATTTGTCGTCACTGTCAAGGTTTGACCTGCACTTCATTTGGGGCCCACATA	plasmid
46	CTGCTCTATGACGTGGGCACCCGCGATAGTCGCAGCATCATGGACGTGGCCGTTTT	undetermined
46	CTCAAAAAGTAATCGGGGTGAACCGTCAGCACGTCCGGGTTCTTGCCTTCTGTAATCTCGCGGTACATCCAATCAGCTAGCTCGAT	undetermined
47	CATGACCTCAATGCGCTGCTTAACCAGCTCCACCAGGTCGGCGGTGGCCCATATGTCGTAAGGGCTTGGCTGCACCGGAATCAG	undetermined
47	GCGCATCGGCGGTGAGGT	undetermined
47	GGGAAAAAGGTCGAAAAAGCTTCTTTCCTGTGGATAGCACGTACATTGGGAACCCAAAGCCGTACATTGGGAACC	undetermined
47	GGAAAAAGGTCGAAAAAGCTTCTTTCCTGTGGATAGCACGTACATTGGGAACCCAAAGCCGTACATTAGGAACCG	undetermined
47	GAGCTAAAGGAGGCGGCATGGAAAATCAAGAACAACCAGGCACCGACGCCGTG	undetermined
47	GGGCTAAAGGAGGCGGCATGGAAAATCAAGAACAACCAGGCACCGACGCCGTG	undetermined
47	GAAAGACAATCCTGGATTTTCTTAAGTCCGATGGATTTGCCAACCGGAACTTCATGCAG	plasmid
47	GTGGAAAGACAATCCTGGATTTTCTTAAGTCCGATGGATTTGCCAACCGGAACTTCATGCAG	plasmid
47	ACGCGATAGAAAACAAAATATAGCGCGCAAACTAGGATAAATTATCGCGCGCGGTGTCATCTATGTTACT	plasmid
47	ACCGCTGCGTAAAAGATACGGAAGGAATGTCTCCTGCTAAGGTATATAAGCTGGTGGGAGAAAATGAAAACCTATATTTAAAAATGACGGACAGCCGGTATA	plasmid
48	AATGGAGAGGATCCGAATTCTGCACAGAGTGTTCAACCCCAGTACATTAAAAACGTCCGCAATGTGTTATT	undetermined
48	AATGGAGCGGATCCGAATTCGGCACAGAGTGTTCAACCCCAGTACATTAAAAACGTCCGCAATGTGTTATT	plasmid
48	ATATGGCTGGAAGGAAAGCTGCCTGTTCC	plasmid
48	AGATCTCCTGCAGGTAGCAGATCCGATTCTTTCTGCGGGT	plasmid
48	GCGGCCGCTTGCCACGATTCACCGGGGCGTGCTTCTGCCTCGAT	undetermined
48	GCTGGAGCAATCTGCTCATGAGTGAGGCCGATGGCGTCCTTTGCTCGG	plasmid
48	ATGGAGCGGATCCGAATTCGGCACAGAGTGTTCAACCCCAGTACATTAAAAACGTCCGCAATGTGTTATTT	plasmid
48	ACTCAGACAGGCCACCTCGTTCAGCCTTAGTCAGATTATCG	plasmid
48	AACTCAGACAGGCCACCTCGTTCAGCCTTAGTCAGATTATCG	plasmid
48	CCCGAAGAGGAACTTGTCTTTTCCCACGGCGACCTGGGAGAC	plasmid
48	GGCCGCCCAGCGGCAACGCATCGAGGCAGAAGCACGCCCCGGTGAATCGTGGCAAGCGGCCGCTGATCGAATCCGCAAAGAATCCCGGCAG	undetermined
50	CCGCCCTGCCGCTTCTCCCAAGATCAATAAAGCCACTTACT	plasmid
50	GAGGCTCAGCCGC	plasmid
50	TAGGACCCTTCCTTATATAGAGGA	undetermined
50	TAGCCTCCTTGGTAACAAGTACGTATTAGAAATTTCAATAAAACTAATTTCTTAATTAGTTTTATTGAAATTTCTAATACGTACTTGTTACCA	undetermined
50	ATCCACGTCGTAGTCG	plasmid
50	TGGCTCCTACAAATGCCATCATTGCGATAAAGGAA	plasmid
50	TCAGCCCTGCTGTCTCCACCGAGCTGA	plasmid
50	ACGCTGTTTGTGCCGATATCGAGCC	plasmid
50	TACTCCGGCGGGGCAGGCTGGCCCGAT	undetermined
50	TATGAGGAGTTAAAATTGTCCAAAAGT	undetermined
50	TATGAGGAGTTAAAATTGTCTAAAAGT	genome
50	ATCGGGTCAAATGACCTGCCGGAGTACG	undetermined
50	GACAGCCGCTTAGCCGAATTGGATTACTT	plasmid
50	ACGGAACACGCGGCCGGGCTTGTCTCCCTT	undetermined
50	TTTCGCCACCTCTGACTTGAGCGTCGATTT	plasmid
50	AAGGACAGTAGAAAAGGAAGGTGGCTCCTACA	plasmid
50	ACTTGCTGCCCCGAGAATTATGCAGCATTTTT	plasmid
50	GAAGCGGTCAGCCCATTCGCCACCAAGCTCTTC	plasmid
50	GAAGCGGTCAGCCCATTCGCCGCCAAGCTCTTC	plasmid
50	GGAAGAAGCTTGTAGACAGTACTGATAAGGCTG	plasmid
50	GCCGATTGATGTCCAGTTCCTGATCCACGTACAT	plasmid
50	AAAACGGCCACGTCCATGATGCTGCGACTATCGCGGGT	undetermined
50	TGCGAAGGATAGTGGGATTGTGCGTCATCCCTTACGTC	plasmid
50	GTTAATTATTACATGCTTAACGTAATTCAACAGAAATTA	plasmid
50	AAACCTATTCAGCACAATATATTGTTTTCATTTTAATATT	plasmid
50	AGCCGCGCTGCCTCGTCCTGCAGTTCATTCAGGGCACAAG	plasmid
50	AGCCGCGCTGCCTCGTCCTGCAGTTCATTCAGGGCACCAG	plasmid
50	ATAGCGGCATCAGAGCAGCCGATTGTCTGTTGTGCCCAGTCAT	plasmid
50	ATTGCGGCATCAGAGCAGCCGATTGTCTGTTGTGCCCAGTCAT	plasmid
50	TATCACCTCCCTTGGAATGCACGCATGGTCGGACGACGTCGGGCG	genome
50	TTTTTCCACGATGCTCCTCGTGGGTGGGGGTCCATCTTTGGGACC	plasmid
50	AAGAAGAGGTTCCAACCACGTCTACAAAGCAAGTGGATTGATGTGATAA	plasmid
50	GGAATCGACTAACAGAACATCGGCCCCGGCGAGTTGCAGGGCGCGGGCT	undetermined
50	TCTGCTACCTGCAGGAGATCTTTAGTAATGAGATGGCTAAGGTGGATGACT	plasmid
50	AACTGGGGTCCCAAATCCTTAAGGAACACCCAGTTGAAAACACCCAGCTTCA	plasmid
50	GCCCGCGGCTCAGTGGCTCCTTCAACGTTGCGGTTCTGTCAGTTCCAAACGT	plasmid
50	GTCCGCCTTTCTCCCTTCGGGAAGCGTGGCGCTTTCTCATAGCTCACGCTGTAG	plasmid
50	TCGGATCTTGTCAACACTTTATTATCAATAGAATCATCTTTGAGAAAAGACTGGGG	plasmid
50	GTTATAAACTGTGAAGTACTCGTACAGCAGAGAGTGTTTAGGAAGCACCTTTTCGTT	plasmid
50	TACACATTATTATGGAGAAACTCGAGCTTGTCGATCGACTCTAGCTAGAGAAGCCTATT	plasmid
50	ATCGGGCTCCGTACATTAGGAACCGGCGGATGCTTCGCCCTCGATCAGGTTGCGGTAGCGCATGA	undetermined
50	TACGAGTACTTCACAGTTTATAACGAGCTCACCAAGGTCAAATACGTCACAGAAGGGATGAGAAA	plasmid
50	GAGCTCGGAGGTCAACATGGTGGAGCACGACACTCTGGTCTACTCCAAAAATGTCAAAGATACAGTC	plasmid
50	GGCAATGTCATACCACTTGTCCGCCCTGCCGCTTCTCCCAAGATCAATAAAGCCACTTACTTTGCCATC	plasmid
50	TGCATTCGGTTAAACACCACGCACGTTGCCATGAAGCGTACGAAGAAGGCCAAGAACGGCCGCCCGGTTTCGGTA	undetermined
50	TTGGGAACCGGCGGATGCTTCGCCCTCGATCAGGTTGCGGTAGCGCATGACTAGGATCGGGTCAAATGACCTGCCT	undetermined
50	TTAGGAACCGGCGGATGCTTCGCCCTCGATCAGGTTGCGGTAGCGCATGACTAGGATCGGGCCAGCCTGCCCCGCCT	undetermined
50	GTCCGCAATGTGTTATTAAGTTGTCTAAGCGTCAATTTGTTTACACCACAATATATCCTGCCACCAGCCAGCCAACAG	undetermined
50	ATCACGATCTCCTGAAAATCATTAAAGACAAGGACTTCCTGGACAATGAGGAGAACGAGGACATTCTTGAGGACATTGT	plasmid
50	GGATGTGCCTGGGTAGCTCACGCGCTGCGTGATACGGGACTCAAGAATGGGCAGCTCGTACCCGGCCAGCGGTGAGGTTG	undetermined
50	GGCAGTGCCTGGGTAGCTCACGCGCTGCGTGATACGGGACTCAAGAATGGGCAGCTCGTACCCGGCCAGCGGTGAGGTTG	undetermined
50	GGCAGGCTGGCCCGATCCTAGTCATGCGCTACCGCAACCTGATCGAGGGCGAAGCATCCACCGGTTCCCAATGTACGGAGCAGA	undetermined
50	TCTGGAATTTCCCCGGGCGAGGGGGCCTACATAGTAGGGTATCCGAAATTCAGATAGCAGCTCGGTAATGGTCTTGCCTTGGCGTA	undetermined
50	TCTGGAATTTCCCCGGGCGAGGGGGCCTACATAGTAGGGTATCCGAAAATTCAGATAGCAGCTCGGTAATGGTCTTGCCTTGGCGTA	undetermined
50	AGAGGTCAAAAAAGACCTCATCATTAAGCTTCCCAAGTACTCTCTCTTTGAGCTTGAAAACGGCCGGAAACGAATGCTCGCTAGTGCGGGCGAGCTGCAGAA	plasmid
51	GACTGAAAAGCCTCAATAGCCCTTTGATCTTCTGA	undetermined
51	GACTGAAAAGTCTCAATAGCCCTTTGATCTTCTGA	plasmid
51	CGACCGCTCACGCCGATTCCTCGGGCTTGGGGGTTCCAGTGCCATTGCAGGGCCGGCA	undetermined
51	GGGGCGCTCCGTCG	undetermined
51	TGCGCGGAACCCCTATTTGTT	plasmid
51	TGAGCGGATACATATTTGAATG	plasmid
51	AGAAAGGTTCTTCTTTATGCTGTGGCGATCGGTATTGCCC	plasmid
51	AGACTCCGGCGGGGCAGGCTGGCCCGATCCTAGTCATGCGCTACCGCAACCTGATCGAGGGCGTAGCATCCGCCGGAGTCAATAGTCCAAA	undetermined
51	AGAACCTGTCAGACGCCATTCTGCTGAGTGATATTCTGCGAGTGAACACGGAGATCACCAAAGCTCCGCTGAGCGCTAGTATGATCAAGCG	plasmid
51	TATGTGCATGCC	undetermined
51	CGCGACTTCGTAGT	undetermined
51	AATGTCCATTGTATCGATAATTGTAAATGTAATTGTAATGTTGTTTGTTGTTTGTTGTTGTTGGT	plasmid
51	AAGACATCAATCGGCTCTCCGACTACGACGTGGATCATATCGTGCCCCAGTCTTTTCTCAAAGATGATTCTATTGATAAT	plasmid
51	GGTTGCCGGGAT	undetermined
51	TCTGGCGTGTCTCAACAAGCTGCCTT	plasmid
51	GCCGCTTACGCCTGGCCAACCGCCCGTTCCTCCACAC	undetermined
51	ACACCATCTCTAAGTGAGAAGGTTCTGGTGAAAGATCC	plasmid
51	GAAAAGACTGGGGCACGATATGATCCACGTCGTAGTCG	plasmid
51	GGTAAAGAGAAAATGAGCAAAAGCACAAACACGCTAAGTG	undetermined
51	TCTTTCACCAGAACCTTCTCACTTAGAGATGGTGGTTACTAC	plasmid
51	GGCGGGTCAGGCAAGACGACCATCGCAACCCATCTTCCCGCGCC	undetermined
51	AGCAATGGAATCCGAGGAGGTTTCCCGAAATTATCCTTTGTTGAAAAGTCTCAAT	plasmid
51	ATGCCGACTTCGTGCTGATTCCGGTGCAGCCAAGCCCTTACGACATATGGGCCACCGCAG	undetermined
51	ATGCCGACTTCGTGCTGATTCCGGTGCAGCCAAGCCCTTACGACATATGGGCCACCGCCG	undetermined
51	CTCCGGCGGGGCAGGCTGGCCCGATCCTAGTCATGCGCTACCGCAACCTGATCGAGGGCGAAGCATCCGCCGGTTCCTAATGTACGTGCTATCC	undetermined
51	TAGCCCTTTGATCTTCTGAGACTGTATCTTTGACATTTTTGGAGTAGACCAGAGTGTCGTGCTCCACCATGTTGACCTCCGAGCTCGAATTCTAGT	plasmid
51	GTCATGAAACAGCTCAAGAGGCGCCGATATACAGGATGGGGGCGGCTGTCAAGAAAACTGATCAATGGGATCCGAGACAAGCAGAGTGGAAAGACAATCCTGGATTT	plasmid
51	CACTACGAAGTCG	undetermined
51	TGTGATGCTCGTCAGGGGGGCGGAGCCT	plasmid
51	AATCGACGCTCAAGTCAGAGGTGGCGAAACCT	plasmid
51	GGCACGCGCATCGGCGGTGAGGTTGCCGAGGCG	undetermined
51	CAACCATGACTACTGTCCGGTCCAACAGATCCGAG	plasmid
51	CACGTCGTAGTCGGAGAGCCGATTGATGTCCAGTT	plasmid
51	CTACGGCTACACTAGAAGAACAGTATTTGGTATCTGCGCT	plasmid
51	TGGAAGCTCCCTCGTGCGCTCTCCTGTTCCGACCCTGCCG	plasmid
51	AGGACTCCTCCAGCCTATGGAAGAAAGAGTCATCCACCTTG	plasmid
51	CAATTTTTTATTGTCAATAAAAGCTACTTATGTATCCACGAGATAAATCTATTGT	genome
51	GAAAAAATGGACGGCACCGAGGAGCTGCTGGTAAAGCTTAACAGAGAAGATCTGTTG	plasmid
51	GATTTTTTCAACTTAAATGGGCCTATATAAGAAATACTATTGTTCTTTCCCATATAAATGGGCC	plasmid
51	GATTGTTTTCAACTTAAATGGGCCTATATAAGAAATACTATTGTTCTTTCCCATATAAATGGGCC	plasmid
51	GGATCTCCCGAAGATAATGAGCAGAAGCAGCTGTTCGTGGAACAACACAAACACTACCTTGATGAGAT	plasmid
51	TACACACATAACGTAACATTCAAGTGGTATCGTCCATAACTGTAAACGTTGTTGACCTACGAAACATATC	genome
51	TTGAGATCCTTTGATCTTTTCTACGGGGTCTGACGCTCAGTAACAAAAAAACCACCGCTACCAGCGGTGAAC	undetermined
51	TGCCCTCTAAATACGTTAATTTCTTGTATCTGGCCAGCCACTATGAAAAGCTCAAAGGATCTCCCGAAGATAATGAGC	plasmid
51	TCCCGGCAACCGCCGGCAGCCGGTGCGTCGTCGATTAGGAAGCCGCCCAAGGGCGACGAGCAACCAGATTTTTTCGTTCC	undetermined
51	GACGAGCTGGCGAGGTGATCCGCTACGAGCTTCCAGACGGGCACGTCGATGGCCTTCACGTCGCGGTCAATCGTCGGGCGGTCG	undetermined
51	AAGGTTTGATCCTATTCATGGAGATTCCGTAACTATTCCAAAAATGGAAAGTTCGACACAATTGGTAAGCTCAAAGGATCTCCCGAAGATAATGAG	undetermined
51	CGGCCGGGAAACCGACTTGCTGCCCCGAGAATTATGCAGCATTTTTTTGGTGTATGTGGGCCCCAAATGAAGTGCAGTTCAAACCTTGACAGTGAC	plasmid
51	CGGCCGGGTAACCGACTTGCTGCCCCGAGAATTATGCAGCATTTTTTTGGTGTATGTGGGCCCCAAATGAAGTGCAGGTCAAACCTTGACAGTGAC	plasmid
51	CGGCCGGGTAACCGACTTGCTGCCCCGAGAATTATGCAGCATTTTTTTGGTGTATGTGGGCCCCATATGAAGTGCAGGTCAAACCTTGACAGTGAC	plasmid
51	TTATTTGGTATCTGCGCTCTGCTGAAGCCAGTTACCTTCGGAAAAAGAGTTGGTAGCTCTTGATCCGGCAAACAAACCACCGCTGGTAGCGGTGGTTTTTTTGTT	plasmid
51	GTATTGATCGTGTCAATGCAGAGGAAATGAATACATTTACATACTATTAAATCTTCTAAGTGAACTAGATAAAAGGGAATCAAGAATGGGCAGCTCGTACCCGGCCAG	undetermined
51	GTCATGAAACAGCTCAAGAGGCGCCGATATACAGGATGGGGGCGGCTGTCAAGAAAACTGATCAATGGGATCCGAGACAAGCAGAGTGGAAAGACAATCCTGGATTTT	plasmid
52	AACGGTGGACCTATGTTCGCTTTCAGAAGAGTTGAG	plasmid
52	CACCGGCTGCCGGCGGTCGCCGGGATTCTTTGCGGATTC	undetermined
52	CACCGGCTGCCGGCGGTTGCCGGGATTCTTTGCGGATTC	undetermined
52	GTTTCGACTCTGTTGAAATCAGCGGAGTGGAGGAT	plasmid
52	GGGTAGCTCACGCGCTGCGTGATACGGGACTCAAGAAT	undetermined
52	ACTGGATTCCCTGAGGATTCTGTTATCTTCACCGACAAGATCATCAGGTCTAACGCTACT	plasmid
52	GCAATGGCACTGGAACCCCCAAGCCCGAGGAATCGGCGTGAGCGGTCGCAAACCATCCGGCCCGGTACAAATCGGCGC	undetermined
52	TTGGCTGCACCGGAATCAGCACGAAGTCGGCTGCCTTGATCGCGGACACAGCCAAGTCCGCCGCCTGGGGCGCTCCGTCGATCA	undetermined
53	ATCAGAACCCGAGGGCGACGCTGCCCGCGAGGTCCAGGCGCTGGCCGCTGAAAT	undetermined
53	GATGACAGGAGATCCTGCCCCGGCACTTC	plasmid
53	AGCTGATTGGATGTACCGGCCGCCTGGTGACGGTATCCGAGGGTGAAGCCTTGAT	undetermined
53	AGCTCGATCTCGATGTACTCCGGCCGCCCGGTGACGGTATCCGAGGGTGAAGCCTTGAT	undetermined
53	ACTCATTTGAGTTAATGAGGTAAAGAGAAAATGAGCAAAAGCACAAACACGC	undetermined
53	ACCCGAGGGCGACGCTGCCCGCGAGGTCCAGGCGCTGGCCGCTGAAATTAAATCAAAACTCATTTGAGTTAATGAGGTAAAGAGAAAATGAGCAAAAGCACAAACACGC	undetermined
54	ACAGAGACGACAAATCGTTGGGCGGGTCCAGGGCGAATT	plasmid
54	ACAGTGACGACAAATCGTTGGGCGGGTCCAGGGCGAATT	plasmid
54	GCCGCCAGCTTGGCATCAG	undetermined
54	GCCGGCCAGCTTGGCATCAG	undetermined
54	TCCTGTTGCCGGTCTTGCGAT	plasmid
54	CTTTACGGTATCGCCGCTCCCGATTCGCCGCCAAGCTCT	undetermined
54	AAAAATCTGGTTGCTCGTCG	undetermined
54	AAAAATCTGGTTGCTCGTCGC	undetermined
54	TTTACGGTATCGCCGCTCCCGATTCGCAGCGCATCG	plasmid
54	GGGCTCCGCCCCCCTGACGAG	undetermined
54	ACCTCACTCTGCTAATCCTGTTACCTTC	undetermined
54	ACCTCGCTCTGCTAATCCTGTTACCTTC	undetermined
54	AACCGGAACCCGTACATTGGGAACCGGCGGATGCTTCGCCCTCGATCAGGTTGCGGTAGCGCATGACTA	undetermined
54	AACCGGAACCCTTACATTGGGAACCGGCGGATGCTTCGCCCTCGATCAGGTTGCGGTAGCGCATGACTA	undetermined
54	TCATCTGCTCCGTACATTAGGAACCGGCGGATGCTTCGCCCTCGATCAGGTTGCGGTAGCGCATGACTA	undetermined
54	CCGATGGCCTTCACGTCGCGGTCAATCGTCGGGCGGTCGATGCCGACAACGGTTAGCGGTTGATCTTCCCGCACGGCCGCCCAATCGC	undetermined
54	CAGGTCGGCGGTGGCCCATATGTCGTAAGGGCTTGGCTGCACCGGAATCAGCACGAAGTCGGCTGCCTTGATCGCGGACACAGCCAAGTCCGCCGCCTG	undetermined
54	ATTTCATGCAGCC	undetermined
54	CATCTGCTCCGTACATTAGGAACCGGCGGATGCTTCGCCCTCGATCAGGTTGCGGTAGCGCATGACTAG	undetermined
54	CATTATTATTACTGATCAATAAA	genome
54	GTTTCGCCACCTCTGACTTGAGCGTC	plasmid
54	GGCAGCAAGTCGGTTACCCGGCCGCCGTGCTGGACCGGGTTGAATGGTGCCCGTAACTTTCGGT	plasmid
54	GCGACACCACCATAGACAGAA	plasmid
54	CAACCCGGTAAGACACGACTTATCGCCACTGGCAGC	plasmid
54	TGCCGACAACGGTTAAGTCGGCTGCCTTGATCGCGGACACAGCCAAGTCCGCCGCCTGGGGC	undetermined
54	GTCGTAATCCCACACACTGGCCG	undetermined
54	AAAATTATCGTCACTAGGTTAGAAAGTAG	genome
54	GAAAAAAGGCGATTTTTCCGCCTAAAACTC	undetermined
54	TTATATCAGTCACTTACATGTGTGACCGGTTC	undetermined
54	ATCTTCCCGCACGGCCGCCCAATCGCGGGCACTGCC	undetermined
54	GTGATAACATGGTGGAGCACGACACTCTGGTCTACTCCAAA	plasmid
54	TACTTCACAGTTTATAACGAGCTCACCAAGGTCAAATACGTCACAGAG	plasmid
54	GCTCTACCTGTACTACCTGCAGAACGGCAGGGACATGTACGTGGATCAG	plasmid
54	TTTCATGAAGGATAACACCGTGCCACTGAAATTGATTGCCCTGTTAGCGAACGGT	undetermined
54	TTTCATGAAGGATAACACCGTGCCACTGAAATTGATTGTCCTGTTAGCGAACGGT	undetermined
54	AGAGTCCCGCAATTATACATTTAATACGCGATAGAAAACAAAATATAGCGCGCAAA	plasmid
54	TCCCTTCTGGGTAGTTTGGTTCTCTCGGGCCATCTCGATAACGATATTCTCGGGCTTATGCCTTCC	plasmid
54	TCCCTTCTGGGTAGTTTGGTTCTCTCGGGCCATCTCGATAACGATGTTCTCGGGCTTATGCCTTCC	plasmid
54	GACACCACCATAGACAGAAAGCGGTACACCTCCACAAAGGAGGTCCTGGACGCCACACTGATTCATC	plasmid
54	GACACCACCATAGACAGAAAGCGGTACACCTCTACAAAGGAGGACCTGGACGCCACACTGATTCATC	plasmid
54	GACACCACCATAGACAGAAAGCGGTACACCTCTACAAAGGAGGTCCTGGACGCCACACTGATTCATC	plasmid
54	AGCTTGTCAAGCAGATCGTTCAAACATTTGGCAATAAAGTTTATTAAGATTGAATCCTGTTGCCGGTCTTGCGATGTTG	plasmid
54	AGCTTGTCAAGCAGATCGTTCAAACATTTGGCAATAAAGTTTCTTAAGATTGAATCCTGTTGCCGGTCTTGCGATGATG	plasmid
54	TGCCCACGATTGGGCGGCCGTGCGGGAAGATCAACCGCTAACCGTTGTCGGCATCGACCGCCCGACGATTGACCGCGACGTGAAGGC	undetermined
54	TGCCCGCGATTGGGCGGCCGTGCGGGAAGATCAACCGCTAACCGTTGTCGGCATCGACCGCCCGACGATTGACCGCGACGTGAAGGC	undetermined
54	TGCCCGCGATTGGGCGGCCGTGCGGGAAGATCAACCGCTAACCGTTGTCGGCATCGACCGCCCGACGATTGATCGCGACGTGAAGGC	undetermined
54	TGCCCGCGATTGGGCGGCCGTGCGGGAAGATCAACCGCTAACCGTTGTCGGCATCGACCGCCCGACGATTGCCCGCGACGTGAAGGC	undetermined
54	TTTAGGCGGAAAAATCGCCTTTTTTCTCTTTTATATCAGTCACTTACATGTGTGACCGGTTCCCAATGTACGGCTTTGGGTTCCCAATGTACGGGTTCCGGT	undetermined
55	GTTCCGAGGAA	undetermined
55	CGTATATGATGCGATG	undetermined
55	GCCGCTGAAGAAACCGAGCGCCGCCGTCTAAAAAGGTGATGTGTATTTGAGTAA	undetermined
55	TGGCCGGCCAGCTTGGCCGCTGAAGAAACCG	undetermined
55	GTGTCGCGGGCGATCAAAGGCACGCGCATCGGCGGTGAGGT	undetermined
55	GGCTTCTGCCTTGCCTGCGGCGCGGCGTGCCAGGCGGTAGAGAAAACGGC	undetermined
55	TTCCAACCACGTCTACAAAGCAAGTGGATTGATGTGACATCTCCACTGACGTAAGGGATGACGCACAATCCCA	plasmid
57	TCCTTTCATTGTTTTTCTTAATAGGCGTGAAATCCACATCAGGACTATT	genome
57	TTCTTTCATTGTTTTTCATAATGGGTGTGAAATCCACATCAGGACTATT	genome
57	GCAGCCGATTGTCTGTTGTGCCCAGTCATAGCCGAATAGCCT	plasmid
57	GGGGAACGCATGAAG	undetermined
57	GTCGGCTGCCTTGAT	undetermined
57	ACCGCATGACTAGGATCGGGCCAGCCTGC	undetermined
57	GTGGTCCCAAAGATGGACCCCCACCCACGAGGAGCAT	plasmid
57	GTGACCTTAGGCGACTTTTGAACGCGCAATAATGGTTTCTGACGTATGTGCTTAGCTCATTAAACTCCAGAAACCCG	plasmid
57	ATGCCTACCACTGCATTCAGGTAGGCATCA	plasmid
57	TATAAGGAAGGGTCTTGCGAAGGATAGTGGGA	undetermined
57	CTGATTGGGAGAAAATAAAATATTATATTTTAC	plasmid
57	TACCGCAACCTGATCGAGGGCGAAGCATCCGCCG	undetermined
57	TTTAGATTGATTTAAAACTTCATTTTTAATTTAAAAC	plasmid
57	TTTAGATTGATTTAAAACTTCATTTTTATTTTAAAAC	undetermined
57	AGGATTGCTTTGGCGTCAACTCCGGATGCGTTGATCGGGC	plasmid
57	AAGAAGTACTCCATTGGGCTCGATATCGGCACAAACAGCGTCGGCTGGGCCGTCA	plasmid
57	AAAGAACTGGGGTCCCAAATCCTTAAGGAACACCCAGTTGAAAACACCCAGCTTCAGAATGA	plasmid
57	CCGAGAATTATGCAGCATTTTTTTGGTGTATGTGGGCCCCAAATGAAGTGCAGGTCAAACCTTGACAGTGACGACAC	plasmid
57	TCCTATTAAATTAAAAATGAAGTTTTAAATCAATCTAAAGTATATATGAGTAAACTTGGTCTGACAGCTAAAACAATTC	plasmid
57	TCCTTTTAAATTAAAAATGAAGTTTTAAATCAATCTAAAGTATATATGAGTAAACTTGGTCTGACAGCTAAAACAATTC	plasmid
58	GGCTGTCAAGAAAACTGATCAATGGGATCCGAGACAAGCAGAGTGGAAAGACAATCCTGGATTTTCTT	plasmid
58	CCGATGGATTTGCCAACCGG	plasmid
58	GCCTTCCATCCGTGACCTCAATGCGCTGCTTAACCAGCTCCACCAGGT	undetermined
58	AAGAAAGCTGGGTCTAGAAAAAAAGCACCGACTCGGTGCCACATTTTCAAGTT	plasmid
58	AAGAAAGCTGGGTCTAGAAAAAAAGCACCGACTCGGTGCCACTTTTTCAAGTT	plasmid
58	AAGAAAGCTGGGTCTAGAAAAAAAGCACCGACTCGGTGCCACTTTTTCTAGTT	plasmid
59	TCACCACCCTTTGACTGCACGCACGATCGGACGACGTCGGGCGTGGCATGAC	undetermined
59	CGACCGGCAGCTCGGCACAAAATCACCACTCGATACAGGCAGCCCATCAA	plasmid
59	GGCACCACACACAGACGGACATCGTCGGGC	undetermined
59	TCCTCACCCTTACGTTGTTTGAAGATAGGGAGATGATTGAAGAACGCT	plasmid
59	TTGCTGGCGTTTTTCCATAGGCTCCGCCCCCCTGACGAGCATCACAAAAATCGACGCTCAAGTCAGAGGTGGCGAAACCCGACAGGACTATAAA	plasmid
59	AACTTACGCTCATCTCTTCG	plasmid
59	AAGGCCGCGTTGCTGGCGTTTT	plasmid
59	TGGGACCCCAGTTCTTTTATACCCTCTTCAATCCTCTTCATCCTTTCCCTACTGTTCTTCTGTCCCT	plasmid
59	TCTCACCACTCGATACAGGCAGCCCATCAACCATGACTACTGTCCGGTCCAACAGATCCGAGCAGGAACCGTAAAAAGGCCGCGTTGCTGGCGTTTT	plasmid
59	CTAAAATGAGAATATCACCGGAATTGAAAAAACTGATCGAAAAATACCGCTGCGTAAAAGATA	plasmid
59	TCGGTCTTTTCCGTCTTTAAAAAATCATACAGCTCGCGCGGATCTTTAAATGGAGTGTCCTCTTCCCAGTTTTCGCAATCCACATCGGCC	plasmid
59	ATATCGTGCCCCAGTCTTTT	plasmid
60	AGGTAAAGAGAAAATGAGCAAAAGCACAAACACGCTAAGTGCC	undetermined
60	TGTGCCGCCTCCTTTAGCCGCT	undetermined
60	TACTCCGGCAGGTCATTTGACCCGATC	undetermined
60	GGATCTTCACCTAGATCCTTTTAAATTAAAAATG	plasmid
60	GGATTTTCTTAAGTCCGATGGATTTGCCAACCGGAACTTCATGCAGTTGATCCATGATG	plasmid
60	TATTATTATTACTATTTAGTCAATTATTACCTTAGAAGACAAAGAAAATAAAAGGGGTTTTTT	genome
60	GGTTTGTCTGATGCCAAGCTGGCGGCCT	undetermined
60	GACTTGGCTGTGTCCGCGATCAAGGCAGC	undetermined
60	TCGGGAAGATAATAAGAATGCAGAAATTCCT	undetermined
60	TTGACTGGGCACAACAGACAATCGGCTGCTCTGATGCCGCCG	plasmid
60	GGTCGAAGTTAGATTTAAAGTTGGGGGTCAGCCCGAGTGACAGG	plasmid
60	GCAGGCGCGCCCAAGTTGGTCAGAGTAAACAAGTGGATAATGTTTTCTG	plasmid
60	GTGGATCAGGAACTGGACATCAATCGGCTCTCCGACTACGACGTGGATCATA	plasmid
60	GGTCGGCGGTGGCCCATATGTCGTAAGGGCTTGGCTGCACCGGAATCAGCACGAAGTCGGCTGCCTTGATCGCA	undetermined
61	AGCTCTTATACTCGAGCGTGTCCTCTCCAAATGAAATGAACTTCCTTATATAGAGGAAGGGTCTTGCGA	plasmid
61	TCGACGGAGCGCCCCAGGCGGCGGACTTGGCTGTGTCCGCGGTCAATCGTC	undetermined
61	TCGACGGAGCGCCCCAGGCGGCGGACTTGGCTGTGTCCGCGGTCAATCGTCGGGCGGTCGATGCCGACAAC	undetermined
61	GTCAGACCCCG	plasmid
61	TAGTCACTACGAAGTCGCGCCGGCCGATGGCCTTCACGTCGCGGTCAATCGTCGGGCGGTCGATGCCGACAACGGT	undetermined
61	CTTCCAGCCTCGTATCTGTAAGAGAAGC	plasmid
61	GGGTCTTGCGAAGGATAGTGGGATTGTGCGTCATCCCTTACGTCAGTGGAGATGTCAC	plasmid
61	GATCGGGTCAAATGACCTGCCGGAGTAC	undetermined
61	GATCGACAAGCTCGAGTTTCTCCATAATAATGT	plasmid
61	GTCGCTTCCGAATCTCTCCATTGGCCAGTGTAATCTCG	plasmid
61	GTTCTCGTATCCAGATGGGTAAGTTCCGAAGTGGTAGAATCC	plasmid
61	GGACGTGGTTGGAACCTCTTCTTTATCCACGATGCTCCTCGTGG	plasmid
61	GGACGTGGTTGGAACCTCTTCTTTTTCCACGATGCTCCTCGTGG	plasmid
61	GGCGGCTGTCTAAGCTATTCGTATAGGGACAATCCGATATGTCGATG	plasmid
61	GGGTTGTCTGCCGGCCCTGCAATGGCACTGGAACCCCCAAGCCCGAGGAATCGGCGTGAGCGGTC	undetermined
61	GGGTTGTCTGCCGGCCCTGCAATGGCACTGGAACCCCCACGCCCCGGTGAATCGTGGCAAGCGGCC	undetermined
61	GTCACTACGAAGTCGCGCCGGCCGATGGCCTTCACGTCGCGGTCAATCGTCGGGCGGTCGATGCCGACATCGGTTAGCGGTTGATCTTCCCGCACGG	undetermined
61	CGGTTGATCTT	undetermined
61	AAGCTAGAAAAAA	undetermined
61	AAGCTAGAAAAAAA	undetermined
61	TCTGCCAGGCTGGCCAACGTTGC	undetermined
61	CGGTGGTTTTTTTGTTTGCAAGCAGC	plasmid
61	TCTGCTGCTTGCAAACAAAAAAACCACCGC	plasmid
61	CTTCATATCTTAAGAATGAAGATGTACTCCCTC	plasmid
61	CTTCTTTCCTGTGGATAGCACGTACATTGGGAAC	undetermined
61	CTTCTTTCCTGTGGATAGCACGTACATTGGGTAC	undetermined
61	ACTCCAAAAATGTCAAAGATACAGTCTCAGAAGAT	plasmid
61	GCCGCCCAGCGGCAACGCATCGAGGCAGAAGCACGCCC	undetermined
61	TTACGCGCAGAAAAAAAGGATCTCAAGAAGATCCTTTGATCTT	plasmid
61	CCTCGTGCTTTACGGTATCGCCGCTCCCGATTCGCAGCGCATCGCCTT	plasmid
61	TTGGGGCCCACATACACCAAAAAAATGCTGCATAATTCTCGGGGCAGCA	plasmid
61	GGGAGACGGCCGAAGCCACACGGCTCAAAAGAACAGCACGGCGCAGATATACC	plasmid
61	GGGAGACGGCCGAAGCCACGCGGCTCAAAAGAACAGCACGGCGCAGATATACC	plasmid
61	GGTGGCTCCTACAAATGCCATCATTGCGATAAAGGAAAGGCTATCATTCAAGATC	plasmid
61	GTCTTGCGAAGGATAGTGGGATTGTGCGTCATCCCTTACGTCAGTGGAGATGTCACAT	plasmid
61	ATCGGCGGTGAGGTTGCCGAGGCGCTGGCCGGGTACGAGCTGCCCATTCTTGAGTCCCGTA	undetermined
61	GCCGATGGCGGAAAGCAGAAAGACGACCTGGTAGAAACCTGCATTCGGTTAAACACCACGC	undetermined
61	GCCGATGGCGGAAAGCAGAAAGACGACCTGGTAGAAACCTGCATTCGGTTAAACACCACGT	undetermined
61	GTGGAACAGCTGCTTCTGCTCATTATCTTCGGGAGATCCTTTGAGCTTTTCATAGTGGCTGGCC	plasmid
61	CTGATGCCGCCGTGTTCCGGCTGTCAGCGCAGGGGCGCCCGGTTCTTTTTGTCAAGACCGACCTGTCCGGTGCC	plasmid
61	TGGCCACAACCAGTACACTGTAAGCGACTGTAGGAGAATCGAATCCGCCGTATTTCTTGGGGTCCCAATCTTTTTTGCGTGCGATCA	plasmid
61	TCACAACGAAGTCGCGCCGGCCGATGGCCTTCACGTCGCGGTCAATCGTCGGGCGGTCGATGCCGACGACGGTTAGCGGTGGATCTTCCCGCACGGC	undetermined
61	TCACTACGAAGTCGCGCCGGCCGATGGCCTTCACGTCGCGGTCAATCGTCGGGCGGTCGATGCCGACAACGGTTAGCGGTTGATCGTCCCGCACGGC	undetermined
61	TCACTACGAAGTCGCGCCGGCCGATGGCCTTCACGTCGCGGTCAATCGTCGGGCGGTCGATGCCGACAACGGTTAGCGGTTGATCTTCCCGCACGGC	undetermined
61	TCACTACGAAGTCGCGCCGGCCGATGGCCTTCACGTCGCGGTCAATCGTCGGGCGGTCGATGCCGGCAACGGTTAGCGGTTGATCTTCCCGCACGGC	undetermined
61	TACATGTCCCTGCCGTTCTGCAGGTAGTACAGGTAGAGCTTCTCATTCTGAAGCTGGGTGTTTTCAACTGGGTGTTCCTTAAGGATTTGGGACCCCAGTT	plasmid
61	TTGGAGGTCAACATGGTGGAGCACGACACTCTGGTCTACTCCAAAAATGTCAAAGATACAGTCTCAGAAGATCAAAGGGCTATTGAGACTTTTCAACAAA	plasmid
61	ACTTCCTTATATAGAGGAAGGGTCTTGCGAAGGATAGTGGGATTGTGCGTCATCCCTTACGTCAGTGGAGCGAAGCATCCGCCGGTTCCTAATGTACGGAGC	undetermined
61	GCCGCCCAGCGGCAACGCATCGAGGCAGAAGCACGCCCCGGTGGTTTGCGACCGCTCACGCCGATTCCTCGGGCTTGGGGGTTCCAGTGCCATTGCAGGGCCGGCAGA	undetermined
61	TCAGCACGCCTGCTAAGCCCACGGGACGCCTATGCCGTCTGCCTGCCTGCGCCTCAGTCTGCCTCCAACACCTCTACCCCCCTTATATATGCTTAAAAAAGTTTTGCCC	undetermined
62	CGGCGTATGTGGGCCCCAAATGAAGTGCAGGTCAAACCTTGACAGTGACGACAAATCGTTGGG	plasmid
62	CACGGTATCGCCGCTCCCGATTCGCAGCGCATCGCCTT	plasmid
62	ATCGGAATCGACTAACAGAACATCGGCCCCGGCGAGTTGCAGGGCGCGGGCTA	undetermined
62	TCGGGTCAAATGACCTGCCGGAGTACGAT	undetermined
62	ACAACAGACAATCGGCTGCTCTGATGCCACCGTG	plasmid
62	ACAACAGACAATCGGCTGCTCTGATGCCGCCGTG	plasmid
62	GTATGTGGGCCCCAAATGAAGTGCAGGTCAAACCTTGACAGTGACGACAAATCGTTGGGCGGG	plasmid
62	CGGGTCAAATGACCTGCCGGAGTAC	undetermined
63	TTCCAATCACTACTTCGACTCTAGCTGAGTTTATATACAGCTAGAGTCGAAGTAGTGA	undetermined
63	CGGCCGGTTTGTCTGATGCCAAGCTGG	undetermined
63	CCTGGCCAACCGCCCGTTCCTCCACACATGGGGCATTCCACGGCGTCGGTGCCGGGTTGTTCTTGATTTTCCATGCCGCACGATTTGTCGTCACTGTCAAGGTTTGACCTGCA	undetermined
63	CCTGGCCAACCGCCCGTTCCTCCACACATGGGGCATTCCACGGCGTCGGTGCCTGGTTGTTCTTGATTTTCCATGCCGCACGATTTGTCGTCACTGTCAAGGTTTGACCTGCA	undetermined
63	CCTGGCCAACCGCCCGTTCCTCCACACATGGGGCATTCCACGGCGTCGGTGCCTGGTTGTTCTTGATTTTCCATGCCGCACGATTTGTCGTCACTGTCAGGGTTTGACCTGCA	undetermined
63	TTCTACAAAGCAAGTGGATTGATGTGACATC	plasmid
63	TCAAGATGGGCTTAATAAATTTGTAAAATTCC	plasmid
63	TCCTGGCCGGTTTGTCTGATGCCAAGCTGGCGGCCTGGCCGGCCAGCTTGGCCGCTGAAGAAACCGAGCGCCGCCGTCC	undetermined
63	GTCGTAGATACTAGCCCCTGGGGC	plasmid
63	ATTGCCCAGCTATCTGTCACTTCATCGAAAGGA	plasmid
63	GGCCAGCCACGATAGCCGCGCTGCCTCGTCCTGCAGTTCATTCA	plasmid
63	CTGATTCCGGTGCAGCCAAGTCCGCCGCCTGGTGGGCCACCGCCGACCTGGTGGAGCA	undetermined
63	CTGATTCCGGTGCAGCCAAGCCCTTACGACATATGGGCCACCGCCGACCTGGTGGAGCA	undetermined
63	CTGATTCCGGTGCAGCCAAGCCCTTACGACATATGGGCCACCGCCGACCTGGTGGAGCG	undetermined
63	AGATGGACCCCCACCCACGAGGAGCATCGTGGAAAAAGAAGAGGTTCCAACCACGTCTACAAAGCAAGTGGATTGATGTGATAACATGGTGGAGC	plasmid
64	CTTCTTCATGTGAAATGGT	genome
64	CCGCGGCTCAGTGGCTCCTTCAACGTTGCGGTTCTGTCAGTTCCAAACGTAAAACGGCTTGTCCCGCGTCA	plasmid
64	TAGTTATCCACCTCGTGAGAACTATGGTGCA	genome
64	ACACACATGTAAGTGACTGATATAAAAGAGAAAAAAGGCGATTTTTCCGCCTAAAACTCTTTAAAACTTATT	undetermined
64	TCACACATGTAAGTGACTGATATAAAAGAGAAAAAAGGCGATTTTTCCGCCTAAAACTCTTTAAAACTTATT	undetermined
64	CCAGAGTGTCGTGCTCCACCATGTTATCACATCAATCCACTTGCTTTGTAGACGTGGTTGGAACCTCTTCTTTTTCCACGATGCTCCTCGTGGGTGGGGGTCCATCTTTGG	plasmid
64	AGGCTATTCGGCTATGACTGGGCACAACAGACAATCGGCTGCTCTGATGCCGCCGTGTTCCGGCTGTCTGCGCAAGGAACGCCC	undetermined
64	TGACGGACAGCCGGTATAAAGGGACCACCTA	plasmid
64	TGACGGACAGTCGGTATAAAGGGACCACCTA	plasmid
64	GCCCCCTTATCCACGACTTCCTCGAAGTTCCAGGGAGTGATAGTCTCTTCTGAT	plasmid
64	GCCCCCTTATCCACGACTTCCTCGAAGTTCCAGGGAGTGATAGTCTCTTCTGATT	plasmid
64	TTAACGATCTCGATGGATCTTTCACCAGAACCTTCTCACTTAGAGATGGTGGTTACTACTCTTCTGTGGTGGA	plasmid
64	CTCTCACCTTATAAAACTGAAAATCC	undetermined
64	CTCTCACCTTATAAAACTGAAAGTCC	plasmid
64	GGGCTCCGCCCCCCTGACGAGCATCAC	plasmid
64	ACCGGAACGTGGCACCCGATCAATATACTA	genome
64	GGGTTTCGCCACCTCTGACTTGAGCGTCAC	plasmid
64	TGCATAATTCTCGGGGCAGCAAGTCGGTTAAA	plasmid
64	CAGGAGACATTCCTTCCGTATCTTTTACGCAGCGGTA	plasmid
64	GTGATACGTCAGAAACCATTATTGCGCGTTCAAAAGTCG	plasmid
64	GTCTCCTGCTAAGGTATATAAGCTGGTGGGAGAAAATGAAA	plasmid
64	CCGCCACACCCAGCCGGCCACAGTCGATGAATCCAGAAAAGCGG	plasmid
64	ATCGCTGTACTTAACCAGAAAGGCGGGTCAGGCAAGACGACCATC	undetermined
64	GGCTTTCTCATCCCTTCTGTGACGTATTTGACCTTGGTGAGCTCGTTG	plasmid
64	TGTCGAGCTATTTTTTGACTTACTGGGGATCAAGCCTGATTGGGAGAAAATA	plasmid
64	TCGGCGTGAGCGGTCGCAAACCATCCGGCCCGGTACAAATCGGCGCGGCGCTGGGTGATGACC	undetermined
64	TCGGCGTGAGCGGTCGCAAACCATCCGGCCCGTTCCTAATCGGCGCGGCGCTGGGTGATGACC	undetermined
64	TTAATAATACTACACTTTTGAACGTGGCATTTCCTTTATCATTGACCACACTTTAAAAGTGTA	genome
64	CCGGAATTGAAAAAACTGATCGAAAAATACCGCTGCGTAAAAGATACGGAAGGAATGTCTCCTGCTAA	plasmid
64	TCGGATCTGTTGGACCGGACAGTAGTCATGGTTGATGGGCTGCCTGTATCGAGTGGTGATTTTGTGCC	plasmid
64	TCGGCACCTTGTACTCGTCCGTAATGACGGCCCAGCCGACGCTGTTTGTGCCGATATCGATACAATGGACAAG	undetermined
64	ACAACCGTTCTTGAATCAGAACCCGAGGGCGCTGCTGCGTGCGCTCGGACGGCCGGCACTTAGCGTGTTTGTGCTTTTGCTCATTGTCTCTTTACCTCATTAACTCAAA	undetermined
64	ACAACCGTTCTTGAATCAGAACCCGAGGGCGCTGCTGCGTGCGCTCGGACGGCCGGCACTTAGCGTGTTTGTGCTTTTGCTCATTTTCTCTTTACCTCATTAACTCAAA	undetermined
64	ACAACCGTTCTTGAATCAGAACCCGAGGGCGCTGCTGCGTGCGCTCGGACGGCCGGCACTTAGCGTGTTTGTGCTTTTGCTCATTTTCTCTTTACCTCATTATCTCAAA	undetermined
64	TAATAATACTACACTTTTGAACGTGGCATTTCCTTTATCATTGACCACACTTTAAAAGTGTAA	genome
65	ACTATCCTTCGC	plasmid
65	AACGGCTACACTAGAAGAACAGTATTTGATACCTC	undetermined
65	AGAGATCTTGAATGATAGCCTTTCCTTTATCGCAATG	plasmid
65	CCGAACTGAGATACCTACAGCGTGAGCTATGAGAAAGCGCCACGCTTCCCGAAGGGAGAAAGGCGGACAGGTATCCGGTAAGCGGCAGGGTCGGAACAGGAGAGCGC	plasmid
65	AGCGGTCAGCCCATTCGCCGCCAAGC	plasmid
65	GAAATATTTGCTAGCTGATAGTGACCTT	plasmid
65	GTGTGGGACAAGGGTAGGGATTTCGCGACAGTCCGGAAG	plasmid
66	GCCGGATCAAGAGCTACCAACTCTTTTTCCGAAGGTAACAGGATTAGCAGAGCGAGGTATGTA	undetermined
66	TCCATCTGTTTCCAAAGATCTTTTGAGCCTGCAAATGCGCCAGCAAT	genome
66	GACCTCAATGCGCTGCTTAACCAGCTCCACCAGGTCGGCGGTGGCCCATATGTCGTAAGGGCTTGGCTGCACCGGAATCAGCACGAAGTCGGCTG	undetermined
66	GATCGCGGACACAGCCAAGTCCG	undetermined
66	ACCGGGAAGGGAAGGGAGACAAGCCCGGCCGCGTGTTCCGTCCACACGTTGCGGACGTACTCAAGTTCTGCCGGCGAG	undetermined
66	ACCTGGAAGGGAACGGAGACCAGCCCGGCCGCGTGTTCCGTCCACACGTTGCGGACGTACTCAAGTTCTGCCGGCGAG	undetermined
66	CTGCTAGGGCAA	undetermined
66	TTACCTGGTGGAGAATTTGAAGGCCGCGCAGGCCGCCCAGCGGCAACGCATCGAGGCAGAAGCACGCCCCGGTGAATCGTGGCAAGCGGCTTCCTAATCGACGACGCACCGGC	undetermined
66	TGATGCTCGTCAGGGGGGCGGA	plasmid
66	TGACGCTCAAGTCAGAGGTGGCGAA	plasmid
66	AACGCAGTGGCAGCGCCGGAGAGTTCAAGAAGTTCTGTTTCACCGTGCGCAAGCTGATCGGGTCAAATGA	undetermined
66	AACGCAGTGGCAGCGCCGGAGAGTTCAAGAAGTTCTGTTTCACCGTGCGCAAGCTGATCGGGCCAGCCTGC	undetermined
66	GGAAAGCAGAAAGACGA	undetermined
66	GGTAAGCAGACAGACGA	undetermined
66	TCGGCAACCTCACCGCCGATGCGCGTGCCTTTGATCGCCCGCGACACGACAAAGGCCGCTTGTAGCCTTCCATCCGTGACCTCAATGCGCTGCTTAACCAGCTCCACCAG	undetermined
66	TCGGCAACCTCACCGCCGATGCGCGTGCCTTTGATCGCCCGCGACACGACAAAGGCCGCTTGTAGCCTTCCATCCGTGACCTGAATGCGCTGCTTAACCAGCTCCACCAG	undetermined
66	TCGGCAACCTCACCGCCGATGCGCGTGCCTTTGATCGCCCGCGACACTACAAAGGCCGCTTGTAGCCTTCCATCCGTGACCTCAATGCGCTTCTTAACCAGCTCCACCAG	undetermined
66	TCGGCAACCTCACCGCCGCTGCGCGTGCCTTTGATCGCCCGCGACACGACAAAGGCCGCTTGTAGCCTTCCATCCGTGACCTCAATGCGCTGCTTAACCAGCTCCACCAG	undetermined
66	TAACTACGGCTACACTAGAAGAACAGTA	undetermined
66	TCCTCTGTTAAGCTTTACCAGCAGCTCCTCGGTGCCG	plasmid
66	CGGCAACCTCACCGCCGATGCGCGTGCCTTTGATCGCCCGCGACACGACAAAGGCCGCTTGTAGCCTTCCATCCGTGACCTCAATGCGCTGCTTAACCAGCTCCACCAGG	undetermined
66	GGGCAACCTCACCGCCGATGCGCGTGCCTTTGATCGCCCGCGACACGACAAAGGCCGCTTGTAGCCTTCCATCCGTGACCTCAATGCGCTGCTTAACCAGCTCCACCAGG	undetermined
66	CCACGCAGCAG	undetermined
66	CCATGCGGTCGCTGCGTATATGATG	undetermined
66	CTACCTCATTAACTCAAATGAGTTTTGATTTAATTTCAGCGGCCAGCGC	undetermined
66	AGCATCTGCTCCGTACATTAGGAACCGGCGGATGCTTCGCCCTCGATCAGGTTGC	undetermined
66	GGTGGAGAAGTTGAAGGCCGCGCAGGCCGCCCAGCGGCAACGCATCGAGGCAGAAGCACGCCCCGGTGAATCGTGGCAAGCGGCCGCTGATAGAATCCGCAAAGAATCCCGG	undetermined
66	GGTGGAGAAGTTGAAGGCCGCGCAGGCCGCCCAGCGGCAACGCATCGAGGCAGAAGCACGCCCCGGTGAATCGTGGCAAGCGGCCGCTGATCGAATCCGAAAAGAATCCCTG	undetermined
66	GGTGGAGAAGTTGAAGGCCGCGCAGGCCGCCCAGCGGCAACGCATCGAGGCAGAAGCACGCCCCGGTGAATCGTGGCAAGCGGCCGCTGATCGAATCCGCAAAGAATCCCGG	undetermined
66	GGTGGAGAAGTTGAATGCCGCGCAGGCCGCCCAGCGGCAACGCATCGAGGCAGAAGCACGCCCCGGTGAATCGTGGCAAGCGGCCGCTGATCGAATCCGCAAAGAATCCCGG	undetermined
66	GGTGGAGAAGTTGAAGGCCGCGCAGGCCGCCCAGCGGCAACGCATCGAGGCAGAAGCACGCCCCGGTGAATCGTGGCAAGCGGCTTCCTAATCGACGACGCACCGGCTGCCGG	undetermined
66	TTCTATCAATAAAATTTCTAATT	plasmid
66	GTACTCCGGCAGGTCATTTGACCCGA	undetermined
66	CTCCTATTTTTACAACAATTACCAACAACA	plasmid
66	CACGCAGCAGCAAGATGTTGACCTCCAAGCTTGAATTCTTG	undetermined
66	GCAGGCTGGCCCGATCCTAGTCATGCGCTACCGCAACCTGA	undetermined
66	CCAAGTTTACTCATATATACTTTAGATTGATTTAAAACTTCAT	plasmid
66	AGAGCGTTTATTAGAATAATCGGATATTTAAAAGGGCGTGAAAAGGTTT	plasmid
66	TTGTATCTGGCCAGCCACTATGAAAAGCTCAAAGGATCTCCCGAAGATAATGAGCAGAAGCAG	plasmid
66	GGCCGCCCAATCGCGGGCACTGCCCTGGGGATCGGAATCGACTAACAGAACATCGGCCCCGGCGAG	undetermined
66	GGCCGCCCAATCGCGGGCACTGCCCTGGGGATCGGAATCGACTCGCAACCCATCTAGCCCGCGCCCTG	undetermined
66	TGTACCGCGAGATTACAGAAGGCAAGAACCCGCTCCCGATTCGCAGCGCATCGCCTTCTATCGCCTTCT	undetermined
66	TTCGACCTTTTTCCCCTGCTAGGGCAATTTGCCCTAGCATCTGCTCCGTACATTAGGAACCGGCGGATGCTTCGCCCTCGATCAGGTTGCG	undetermined
66	CAACATGGTGGAGCACGACACTCTGGTCTACTCCACCATGTTGAGAGGGCAATG	undetermined
67	TAGTGTAGGAGGAACAAAGGAGCTCTTGTCCTCATCAGCTCTCATCAAGGAACTCTTTATTAGTTCTAGAGAAGCAATGGGAGGTCTAGGGAGCTC	genome
67	AACGGCAGGGACATGTACGTGGATCAGGAACTGGACAT	plasmid
68	TTATATGCTCAACACATGAGCGAAACCCTATAGGAACCCTAATTCCCTTAT	plasmid
68	CTCTTGATCCGGCAAACAAACCACC	plasmid
68	AGGCGCCGATATACAGGATGGGGGCGGCTGTCAA	plasmid
69	TGTGATGCTCGTCAGGGGGGCGGA	plasmid
69	GATACCGTCACCAGGCGGCCGTTC	undetermined
69	AAAATCGACGCTCAAGTCAGAGGTGGCGGAGCC	undetermined
69	CAGGCCGTTCTTCTTCTCCCCAGGGAGCTGTGCGATGAGGTTTTCGAGCCGCCGGGATTTGGACAGCCTAGCGCTCAGGAT	plasmid
69	AGCCGTTTTAC	plasmid
69	TCCGGCGTAGCCATTTTTAGACTGATCGAAG	plasmid
69	ATAGCGACATCTATGATAGAGCGCCACAATAACAA	plasmid
69	ATCAGCTTGTCGCTGTTCCTTTTCGGGAGGATACTTTC	plasmid
69	CGTATAGGGACAATCCGATATGTCGATGGAGTGAAAGA	plasmid
69	TAACCGAATGCAGGTTTCTACCAGGTCGTCTTTCTGCTTT	undetermined
69	TTTCCGCCTAAAACTCTTTAAAACTTATTAAAACTCTTAAAACCCA	undetermined
69	ATCGCGCCGGCCGATGGCCTTCACGTCGCGGTCAATCGTCGGGCGGTCGATGCCGA	undetermined
69	AGGTCTAACGCTACTGTTGAGCATCTTCATCCTATGGGAGATAACGATCTCGATGGATC	plasmid
69	TTAGACTTCAGAGTAATAACTTTCACCTCTCGAATCAGTTTGTCATTTTCATCGTACTTGGTGT	plasmid
69	CAAACTACCCAGAAGGGACAGAAGAACAGTAGGGAAAGGATGAAGAGGATTGAAGAGGGTATAAAAG	plasmid
69	CAAACTACCCAGAAGGGACAGAAGAACAGTAGGGAAAGGTTGAAGAGGATTGAAGAGGGTATAAAAG	plasmid
69	ATAACTGTATTCTTAAAAATTCCTAATTATATAAATACAAAATCTATATATACTTACCTTAGTGATGTATTTGCAA	genome
70	ACCGGAACCCGTACATTGGGAACCCAAAGCCGTA	undetermined
70	GCCACGATAGCCGCGCTGCCTCGTCCTGCAGTTCATT	plasmid
70	GCCACGATAGCCGCGCTGCCTCGTCCTGCAGTTCGTT	plasmid
70	CAAATGACCTGCCGGAGTA	undetermined
70	TCTCCACTTTGGCCACAACCAGTACACT	plasmid
70	AGCTCGTACCCGGCCAGCGCCTCGGCAACCTCACCGCCGAC	undetermined
70	TAAGGGATGACGCACAATCCCACTATCCTTCGCAAGACCCTTC	plasmid
71	TCAAGAAGATCCTTTGATCTTTTCTACGGGGT	plasmid
71	AGGTCGGCGGTGGCCCATATGTCGTAAGGGCTTGGCTGCACCGGAATCAGCACGAAGTCGGCTGCCTTGATCGCGGACACAGCCAAGTCCGCCGCCTGGGGCGCGACT	undetermined
71	TTTCTACTGTCCTTTCGATGAAGTGACAGATAGCTGGGCAATGGAATCCGAGGAGGTTTCCC	plasmid
71	CTATCCCATAACGTGAGAAAGAAGGTATGGAGAGAAGGTAAGAGCACCCTTGGTAGACTTCAT	plasmid
71	TCGACGACAAAGTCATGAAACAGCTCAA	plasmid
71	GCTCAGTGGAACGAAAACTCACGTTAAGGGATTT	plasmid
71	TCACGTCTACAAAGCAAGTGGATTGATGTGATAACATGGTG	plasmid
71	TTCTGTTGCGCAAACAGCGCACTTTCGACAATGGAAGCATCCCCCACCAGATTCA	plasmid
71	TTCAGCAATATCACGGGT	plasmid
72	TGCAGGTCAAACCTTGACAGTGA	plasmid
72	AGGTCAAACCTTGACAGTGACGA	plasmid
72	TGGGTTGTCTGCCGGCCCTGCAATGGCACTGGA	undetermined
72	GGTGCTACAGAGTTCTTGAAGTGGTGGCCTAACTACGGCTACACTAGAAGAACAGTATTTGGTATCTGCGCTCTGCT	plasmid
72	GGTGCTACAGAGTTCTTGAAGTGGTGGCCTAACTACGGCTACACTAGAAGAACAGTATTTGGTATCTGCGCTCTGCTG	plasmid
72	TTTCCGGATTTTTTTATGCACATTGGA	undetermined
72	TTTGATTTAATTTCAGCGGCCAGCGCC	undetermined
72	TTTGATTTAATTTCAGCGGCCAGCGCT	undetermined
72	GAGGATTCTGTTATCTTCACCGACAAGAT	plasmid
72	GATGATCTCATCAAGGTAGTGTTTGTGTTGT	plasmid
72	GCCGGCCGGCCCTGCGGAAACCTCTACGTGCCC	undetermined
72	ATCCCTTACGTCAGTGGAGATGTCACATCAATCCAC	plasmid
72	GGGCCGGCAGACAACCCAGCCGCTTACGCCTGGCCAA	undetermined
72	GAGCCGCGGGTTTCTGGAGTTTAATGAGCTAAGCACATACGTCAGAAACCATTATTGCGCGTTCAAAAGTCA	plasmid
72	AGACGGGCACGTAGAGGTTTCCGCAGGGCCGGCCGGCATGGCCAGTGTGTGGGATTACGACCTGGTACTGATGGCGGTTTC	undetermined
73	GCCGTTTTCAAGCTCAAAGAGAGAGTACTTGGGAAGCTTAATGATGA	plasmid
73	AGTTTTTTAGACTTCCC	plasmid
73	TGGCCAGGCGTAAGCGGCTGGGTTGTCTGCCGGCCCTGCAATGGCACTGGAACCCCCAAGCCCGAGGAATCGGCGTGAGCGGTCGCAAAC	undetermined
73	TAATTTGATCATATGCGCCAGCGCGAGATAGA	plasmid
73	ACTTTTGAACGCGCAATAATGGTTTCTGACGTATGTGCTTAGCTCATTAAACTCCAGAAACCCGCGGCTC	plasmid
73	GCCAGGCGTAAGCGGCTGGGTTGTCTGCCGGCCCTGCAATGGCACTGGAACCCCCAAGCCCGAGGAATCGGCGTGAGCGGTCGCAAACCA	undetermined
73	CCTCGAGAAAGTCGATGGGGTTTTTTTCGAAGCTTGATCGCTCCATGATTGTGATGCCCAGCAGTTCCTTGACGCTTTTGAGTTTTTTAGACTTCCCTTTCTC	plasmid
73	CCCATAGGATGAAGATGCTCAACAGTA	plasmid
73	TGTACGTGCTATCCACAGGAAAGAAGCTTTTTCGACCTTTTTCCCC	undetermined
73	GAACTGGGGTCCCAAATCCTTAAGGAACACCCAGTTGAAAACACCCAGCTTC	plasmid
73	GAAACCTGCATTCGGTTAAACACCACGCACGTTGCCATGCAGCGTACGAAGAAGGCCAAGAACGGC	undetermined
73	GATCGTGATACGTTCCCAGGGATGCGTTGAAGCGATCCTCCACTCCGCTGATTTCAACAGAGTCGAAA	plasmid
75	TAATCGGATATTTAAAAGGGCGTGAAAAGGTTTATCCGTTCGTCCATTTGTATGTGCATGCCAACCACAGGGTTCCCCTCGGGAGTCAGCCGTGCGGCTGCATGAAATCCTGGCCGGTTT	undetermined
75	TGACTCTCTCACCTTTAAGGAGGACATCCAGAAAGCACAAG	plasmid
75	TGGGCAGCTCGTACCCGGCCAGCGCCTCGGCAACCTCACCGCCGATGCGCGTGCCTTTGATCGCCCGCGAC	undetermined
75	GATTGTCTTTAATGATTTTCAGGAGATCGTGATACGTTCCCAGGGATGCGTTGAAGC	plasmid
75	GAAACCCTGTGGTTGGCATGCACATACAAATGGACGAACGGATAAACCTTTTCACGCCCTTTTAAATATCC	undetermined
75	GTGACTTTGTCGTCGAAGAGATGAGCGTAAGTTTTCAAGCGTTCTTCAATCATCTCCCTATCTTCAAACAAC	plasmid
75	GAGCCCTTACGACATATGGGCCACCGCCGACCTGGTGGAGCTGGTTAAGCAGCGCATTGAGGTCACGGATGGAAGGCTACAAGCGGCCTTTGTCGTGTCGCGGGC	undetermined
75	GAGCCCTTACGACATATGGGCCACCGCCGGCCTGGTGGAGCTGGTTAAGCAGCGCATTGAGGTCACGGATGGAAGGCTACAAGCGGCCTTTGTCGTGTCGCGGGC	undetermined
75	GACGGCAGAGCCTGGGTAGCTCACGCGCTGCGTGATACGGGACTCAAGAATGGGCAGCTCGTACCCGGCCAGCGCCTCGGCAACCTCACCGCCGAAGCGCGTGCCTTTGATCGCCCGCGACAC	undetermined
75	GACGGCAGTGCCTGGGTAGCTCACGCGCTGCGTGATACGGGACTCAAGAATGGGCAGCTCGTACCCGGCCACCGCCTCGGCAACCTCACCGCCGATGCGCGTGCCTTTGATCGCCCGCGACAC	undetermined
75	GACGGCAGTGCCTGGGTAGCTCACGCGCTGCGTGATACGGGACTCAAGAATGGGCAGCTCGTACCCGGCCAGCGCCTCGGCAACCTCACCGCCGATGCGCGTGCCTTTGATCGCCCGCGACAC	undetermined
75	GTCACATCAATCCACTTGCTTT	plasmid
75	ACGCCGCGCGCCGCATGAGCCCGGCGCGCCCGAAA	undetermined
75	ACGCCGCGCTCGCCTTGGACCCGACCGTGCCCGAAA	undetermined
75	AACCCGATAAGACACGACTTATCGCCACTGGCAGCAGCC	plasmid
75	AACCCGGTAAGACACGACTTATCGCCACTGGCAGCAGCC	plasmid
75	TCATCGATTTTATTTTATTTTGTTAATTCATTTGTTGTTCAAGATTTT	undetermined
75	ATAGCGTGCAGTTCGCCCAGGTGAATCTGGTGGGGGATGCTTCCATTGTCGA	plasmid
75	ACTTTCAGTTTTATAAGGTGAGAGAGATCAACAATTACCACCATGCGCATGATGCCTACCTGA	plasmid
75	AACAGTATTTGGTATCTGCGCTCTGCTGAAGCCAGTTACCTTCGGAAAAAGAGTTGGTAGCTCTTGATCCGGCA	plasmid
75	ATTTGCTGAAGGCCCTTGTCAGACAGCAACTGCCTGAGAAGTACAAGGAAATTTTCTTCGATCAGTCTAAAAATGGCTACGCCGGATACATTGACGGCGGAGCAAGCCAGGAGGAATTTTACA	plasmid
75	GCAGCTCGTACCCGGCCAGCGCCTCGGCAACCTCACCGCCGATGCGCGTGCCTTTGATCGCCCGCGACACGACAAAGGCCGCTGATAGCCTTCCATCCGTGACCTCAATGCGCTGCTTAACCA	undetermined
75	GCAGCTCGTACCCGGCCAGCGCCTCGGCAACCTCACCGCCGATGCGCGTGCCTTTGATCGCCCGCGACATGACAAAGGCCGCTTGTAGCCTTCCATCCGTGACCTCAATGCGCTGCTTAACCA	undetermined
75	GCAGCTCGTACCCGGCCAGCGCCTCGGCAACCTCACCGCCGATGCGCTTGCCTTTGATCGCCCGCGACACGACAAAGGCCGCTTGTAGCCTTCCATCCGTGACCTCAATGCGCTGCTTAACCA	undetermined
75	TGACGCACAATCCACTTGCTTCG	undetermined
75	GTCCAGTTCCTGATCCACGTACATGTCC	plasmid
75	CCTTTTTGATAATCTCATGACCAAAATCC	plasmid
75	GGATCGGGTCAAATGACCTGCCGGAGTACC	undetermined
75	GGATCGGGCCAGCCTGCCCCGCCGGAGTACC	undetermined
75	GTACGATTTGAAGGAGGAGGCGGGGCAGGCT	undetermined
75	AGCTTCTTTCCTGTGGATAGCACGCACATTGG	undetermined
75	AGCTTCTTTCCTGTGGATAGCACGTACATTGG	undetermined
75	GATCTCGTCGTGACTCATGGCGATGCCTGCTT	plasmid
75	TACTTTTTGATCGATCCCGGCATCGGCCGTTTC	undetermined
75	TACTTTTTGATCGATCCCGGCATCGGCCGTTTT	undetermined
75	TAGTGATCGACGGAGCGCCCCAGGCGGCGGACT	undetermined
75	CCCTTATCTGGGAACTACTCACACATTATTATGGAGAAACTC	plasmid
75	ACTTCTCAGGCAGTTGCTGTCTGACAAGGGCCTTCAGCAAAGTCAAGTC	plasmid
75	TCCGGTAAGCGGCAGGGTCGGAACAGGAGAGCGCACGAGGGAGCTTCCAGGGGG	plasmid
75	CGTAAAGACCGTCACCAGGCGGCCGTTCTTGGCCTTCTTCGTACGCTGCATGGAAT	undetermined
75	CGTAAAGAGCGAAACCGGGCGGCCGGAGTAGGCCTTCTTCGTACGCTGCATGGAAT	undetermined
75	GCGACTGTAGGAGAATCGAATCCGCCGTATTTCTTGGGGTCCCAATCTTTTTTGCGTG	plasmid
75	GCGACTGTATGAGAATCGAATCCGCCGTATTTCTTGGGGTCCCAATCTTTTTTGCGTG	plasmid
75	TTTTTGTCAAGACCGACCTGTCCGGTGCCCTGAATGAACTGCAGGACGAGGCAGCGCGGCTATCGTGGCC	plasmid
75	TATAGTCTCCGTAAACAAATTCAGATTCAAGCTTGGGATATTTTTTGATAAGTGCAGTGCCTACCACTGCATTT	plasmid
75	TAAAACCAAAATCCAGTACTAAAATCCAGATCGCTTTACAGGGGCAACTCAGTCCAGACCTTTCGTGAGTGGGTGTGGAATTCCTCGAGGGAGTACATCTTCATTCTT	plasmid
75	TAAAACCAAAATCCAGTACTAAAATCCAGATCGCTTTACAGGGGCAACTCCGTCCAGACCTTTCGTGAGTGGGTGTGGAATTCCTCGAGGGAGTACATCTTCATTCTT	plasmid
75	TCATGTCCTTTGCTCGGACAACATCATAGGTGGTCCCTTTATACCGGCTGTCCGTCATTTTTAAATATAGGTTTTCATTTTCTCCCACCAGCTTATATACCTTAGCAG	undetermined
75	TCATGTCCTTTGCTCGGACCACATCATAGGTGGTCCCTTTATACCGGCTGTCCGTCATTTTTAAATATAGGTTTTCATTTTCTCCCACCAGCTTATATACCTTAGCAG	undetermined
75	TCATGTCCTTTTCCCGTTCCACATCATAGGTGGTCCCTTTATACCGGCTGTCCGTCATTTTTAAATATAGGTTTTCATTTTCTCCCACCAGCTTATATACCTTAGCAG	plasmid
75	GTCGATATTAGAGAAGGCACAATAAGATTAGAAGAAGATAAATTTTCCTACGCATCATGCAGTCTCTAATTCAGGATAGTGGTGCACTTCACTACCATGGCTTATAAACTACTCAATGT	genome
75	GTCGATATTAGAGAAGGCACAATAAGATTAGAATAATATAAATTTTCCTACGCATCATGCAGTCTCTAATTCAGGATAGTGGTGCACTTCACTACCATGGCTTATAAACTACTCAATGT	genome
77	CCATGTGTGGAGGAACGGGCGGTTGGCCAGGCGTAAGCGGCTGGGTTGTCTGCCGGCCCTGCA	undetermined
77	CACTGGAACCCCCAAGCCCGAGGAATCGGCGTGAGCGGTCGCAAACCATCCGGCCCGGTACAAAT	undetermined
80	ACTCTTTCTTCCATAGGCTGGAGGAGTCCA	plasmid
80	ACTCTTTCTTCCATAGGCTGGAGGAGTCCT	plasmid
80	TCGATGCGTTGCCGCTGGGCGGCCTGCGCGGCCTTCAAC	undetermined
82	CATTTTCTCTTTACCTCATTAACTCAAATGAGTTTTGATTTAATTTCAGCGGCCAGC	undetermined
82	ACTCAAATGAGTTTTGATTTAATTTCAGCG	undetermined
82	CCTCATTAACTCAAATGAGTTTTGATTTAATTTCAGCG	undetermined
82	GGTACGAGCTGCCCATTCTTGAGTCCCGTATCACGCAGCGCGTGAGCTAC	undetermined
82	TCCACCCTTCTATCCTTCAAAACGGTGGACCTATGTTCGCTTTCAGAAGAGTTGAG	plasmid
82	TATCGCTGCGGGCCTCCACCAGA	genome
82	CGGACTAGCCTTATTTTAACTTGCTATTTCTAGCTCTAAAACACACCTGGCATTCC	undetermined
82	CCGGCGCGACTT	undetermined
82	CAGCGCCGCGCCGATTTGTACCGGGCCGG	undetermined
82	AACTTCGGGTCAAAGCTAGTTGTGTAATGGAAT	genome
82	ATCCAGATGGGTAAGTTCCGAAGTGGTAGAATCCGTATCCCATAACGTGAGAAAGA	plasmid
82	CACCCTTCTATCCTTCAAAACGGTGGACCTATGTTCGCTTTCAGAAGAGTTGAGTA	plasmid
82	CGATCCTCCACTCCGCTGATTTCAACAGAGTCGAAACATTCAATCTTTTTGAAATAATCTTCTTTGAGCTGTT	plasmid
82	GAAGTACTCCATTGGGCTCGATATCGGCACAAACAGCGTCGGCTGGGCCGTCATTACGGACGAGTACAAGGTGCCGAG	plasmid
82	GAAGTACTCCATTGGGCTCGATATCGGCACAAACCGCGTCGGCTGGGCCGTCATTACGGACGAGTACAAGGTGCCGAG	plasmid
82	GAAGTACTCCATTGGGCTCGATATCGGCACAAACCGCGTCGGCTGGGCCGTCATTTCGGACGAGTACAAGGTGCAGAG	undetermined
83	GTGATGCTCGTCAGGGGGGCGGA	plasmid
83	TGTATTTGTATTTGTAAAATACTTCTATCAATAAAATTTCT	plasmid
83	TTTCCGGACTGTCGCGAAATCCCTACCCTTGTCCCACACGATTTCTCCTGTTTCTCCG	plasmid
83	TCAGTTTTATAAGGTGAGAGAGATCAACAATTACCACCATGCGCATGATGCCTACCTGAATGCAGTGGTAG	plasmid
83	TGATACGAGGCTGGAAGAGTGATCGGAGATTTCAAGGTTATGGGAACTGGATTCCCTGAGGATTCTGTTATCTTCACCGACAAGATCATCAGGTCTAA	plasmid
83	TTATACGAGGCTGGAAGAGTGATCGGAGATTTCAAGGTTATGGGAACTGGATTCCCTGAGGATTCTGTTATCTTCACCGACAAGATCATCAGGTCTAA	plasmid
83	TCCCGCCGGAGTACGATTTGAATGAGGAGGCGGGGCAGGCTGGCCCGATCCTAGTCATGCGCTACCGCAACCTGATCGAGGGCGAAGCATCCGCCGGTTCCA	undetermined
83	TGCGCCTTATCCGGTAACTATCGTCTTGAGTCCAACCCGGTAAGACACGACTTATCGCCACTGGCAGCAGCCACTGGTAACTGGCTTCAGCAGAGCGAGGTA	plasmid
83	CTTCATGCGGTCGCTGCGTATATGATG	undetermined
84	CTCCGTACATTGGGAACCGGCGGATGCTTCGCCCTCGATCAGGTTGCGGTAGCGC	undetermined
84	GCACACAATCATTATCATTTGCGAGTTTTATTTAGATATATCTGATTACCATCACGAAGGCGATAACAATGAATAACACCCC	undetermined
84	GCACACAATCATTATCATTTGCGAGTTTTATTTAGATATATCTGATTACCCTCACGAAGGCGATAACAATGAATAACACCCC	undetermined
84	ACACAATCATTA	undetermined
84	GGATGCTTCGCCCTCGATCAGGTTGCGGTAGCGCATGACTAGGA	undetermined
84	GGCAAGACGACCATCGCAACCCATCTAGCCCGCGCCCTGCAAC	undetermined
84	GATTTCTCCTGTTTCTCCGTTTGTTTCGATAAG	plasmid
84	AATAGGCTCCGCCACCTCTGACTTGAGCGTC	undetermined
84	CATAGGCTCCGCCCCCCTGACGAGCATCACGCGACGAGATCCTCGCCGTCGGGCATGC	undetermined
84	TCGCGGACACAGCCAAGC	undetermined
84	TCGCGGACACAGCCAAGT	undetermined
84	TCGCGGACACAGCCTAGT	undetermined
84	GGCCCGCCAGCTTGGCATCAGACAAACCGGCCAGGATTT	undetermined
84	GAGTTTTATTTAGATATATCTGATTACCATCACGAAGGCGATAACAATGAATAACACCCCCCGCTACCCG	undetermined
84	AAAGGCCTTTGGTGCA	undetermined
84	TGATCGGGTCAAATGAC	undetermined
84	AGTGATTCTACACTCGATTTCCAT	plasmid
84	GCCTGAGGATAGCGTGCAGTTCGCCC	plasmid
84	GGTTTCGCCACCTCTGACTTGAGCGTCGAT	plasmid
84	TCGGGTCAAATGACCTGCCGGAGTACGATT	undetermined
84	TGAAAGATAACAGGGAAAAGATTGAGAAAA	plasmid
84	TGGAATCCGAGGAGGTTTCCCGAAATTATCC	plasmid
84	ATACGCTTGATCCGGCTACCTGCCCATTCGAC	plasmid
84	TGAACTGCAGGACGAGGCAGCGCGGCTATCGTGG	plasmid
84	GTAAGGGATGACGCACAATCCCACTATCCTTCGCA	plasmid
84	AACGAGCTCACCAAGGTCAAATACGTCACAGAAGGG	plasmid
84	GGTATCTGATCGTCTTCGAGCCCCCAACTTTCGTTC	undetermined
84	TCGGCGGCGGCAGTGCCTGGGTAGCTCACGCGCTGCG	undetermined
84	AACTGGTTCAGACTTACAATCAGCTTTTCGAAGAGAAGC	plasmid
84	ACGAGATCCTCGCCGTCGGGCATGCGCGCCTTGAGCCTG	plasmid
84	TGCCCATTCTTGAGTCCCGTATCACGCAGCGCGTGAGCTAC	undetermined
84	AACGAATTTAAGTTGAGGGTGTTGATATACCGTGTTTTCAGGGTC	genome
84	GGCGTAAGCGGCTGGGTTGTCTGCCGGCCCTGCAATGGCACTGGAACCCCCAAGC	undetermined
84	AAAAATAGGAGAGTGAATATGAGACTCTAATTGGATACCGAGGGGAATTTATGGAACGTC	plasmid
84	TCGTTCCACTGAGCGTCAGACCCCGTAGAAAAGATCAAAGGATCTTCTTGAGATCCTTTTTTTCTGC	plasmid
84	AGTCTACCCGGGAGAAAAGGGTAAGGGTTCTGTCACAAAATGTAAATAAAAGCTTGTTCGGTGCCTACAGTTC	genome
84	AGTCTACCCGGGAGAAAAGGGTAAGGGTTCTGTCACAAACTGTAAATAAAAGCTTGTTCGGTGCCTACAGTTC	genome
84	TGACCTGCACTTCATTTGGGGCCCACATACACCAAAAAAATGCTGCATAATTCTCGGGGCAGCAAGTCGGTTACC	plasmid
84	TGACCTGCACTTCATTTGGGGCCCACATACACCAAAAAAATGCTGCATTCAACCCGGTCCAGCAAGTCGGTTACC	undetermined
84	TGCCGTTCAAAGTGCAGGACCTTTGGAACAGGCAGCTTTCCTTCCAGCCATAGCATCATGTCCTTTTCCCGTTCCA	plasmid
84	AAACTTACGCTCATCTCTTCGACGACAAAGTCATGAAACAGCTCAAGAGGCGCCGATATACAGGATGGGGGCGGCTGTCA	plasmid
84	AAACTTACGCTCATCTCTTCGACGACAAAGTCATGAAACAGCTCAAGAGGCGCCGATATACAGGCTGGGGGCGGCTGTCA	plasmid
84	AGACCTTTCGTGAGTGGGTGTGGAATTCCTCGAGGGAGTACATCTTCATTCTTAAGATATGAAGATAATCTTCAAAAGGCCC	plasmid
84	TGAAGGCCATCGGCCGGCGCGACTTCGTAGTGATCGACGGAGCGCCCCAGGCGGCGGACTTGGCTGTGTCCGCGATCAAGGCAG	undetermined
84	TGAAGGCCATCGGCCGGCGCGACTTCGTATTGATCGACGGAGCGCCCCAGGCGGCGGTCTTGGCTGTGTACGCGATCAAGGCAG	undetermined
84	TTCGTTTCTTTTATTTCTCAAATCAGGCCCCACATTCCACTTATTTTACTCCCCAACAGGCGTGAAAAAAAAAGAAGAAAAACTCA	genome
85	CACCAAGGTCAAATACGTCACAGAAGGGATGAGAAAGCCAGCATTCCTGTCTGGAGAGCAGA	plasmid
85	AGTTCCGAAGTGGTAGAATCCGTATCCCATAACG	plasmid
85	GACGGTATCCGAGGGTGAGCTTGTCTCCCTTCCCTTCCCGGTATCGGTTCATGGATTCGGTTAGAT	undetermined
85	TAGCCGCGCTGCCTCGTC	plasmid
85	CTTCGTGCTGATTCCGGTGCAGCC	undetermined
85	CACGCGGCCGGGCTTGTCTCCCTTCCCTTCCCGGTATCG	undetermined
85	GCTTAATAAATTTGTAAAATTC	plasmid
85	GCCCTGAATGAACTGCAGGACGAGGCAGCGCGG	plasmid
85	ACGACATATGGGCCACCGCCGACCTGG	undetermined
85	GCAGCGGCTGAGCCTCAACATGGTGGA	undetermined
85	GCAGCGGCTGAGCCTCGACATGTTGTC	plasmid
85	GATCGTACTCCGGCGGGGCAGGCTGGCCC	undetermined
85	TCGTGAGTGGGTGTGGAATTCCTCGAGGGAG	plasmid
85	TAAAACTTATTAAAACTCTTAAAACCCGCCTGGCCTGTGCATAACTGTCTGGCCAGCGCACAGCCG	undetermined
85	GCCTTCTTCGTAC	undetermined
85	GATTCGGTTAGATGGGA	undetermined
85	TTTCGCCCCCCTGACGAGCATCAC	undetermined
85	TTTCGCCACCTCTGACTTGAGCGTCAC	plasmid
85	GCAACGTGCGTGGTGTTTAACCGAATGCAGGTTTCTACCAGGT	undetermined
85	TGAACGGGGGGTTCGTGCACACAGCCCAGCTTGGAGCGAACGACCTACACCGAACTGAGATACCTACAGCGTGAGCTATGAGAAAGCGCC	plasmid
85	GGTTCCCAATGTACGG	undetermined
85	GCAGATATACCCGCAGAAAGAATCGGATCT	plasmid
85	GTGTAAAAACAGGGATTTTACCCCCTTTATCTAATGCTGAATCGAC	genome
85	TTGCAGGGCCGGCAGACAACCCAGCGGCTTACGCCTGGCCAACCGCCC	undetermined
85	GGGGCAGGCTGGCCCGATCCTAGTCATGCGCTACCGCAACCTGATCGAGG	undetermined
85	GAGTAAATGAGCAAATGAATAAATGAGTAGATGAATTTTAGCGGCTAAAGGAG	undetermined
85	GAAGGCCATCGGCCGGCGCGACTTCGTAGTGATCGACGGAGCGCCCCAGGCGGCGGACTTGGC	undetermined
85	GAGCGGCTGCATGAAATCCTGGCCGGTTTGTCTGATGCCAAGCTGGCGGCCTGGCCGGCCAGCTTGGCCGCT	undetermined
85	GAGCGGCTGCATGAAATCCTGGCCGGTTTGTCTGATGCCAAGCTGGCGGCCTGGCCGGCTAGCTTGGCCGCT	undetermined
85	TTTTCGACATACTGTTCTTCCCCGATATCCTCCCTGAGCGACCGGACGCAGAAGGCAATGTCATACCACTTGTCCGCCCTGCCGCTTCTC	plasmid
85	GCCTGGGTAGCTCACGCGCGGCGGGATACGGGACTCAAGAATGGGCAGCTCGTACCCGGCCAGCGCCTCGGCAACCACACCGCCGATGCGCGTGCCTTTGATCGCCCGCGACAC	undetermined
85	GGTGGGGGTCCATCTTTGGGACC	plasmid
85	CATCAGGGGCTCGCGCCAGCCGAACTGTTCGCC	plasmid
85	AATGAACTGCAGGACGAGGCAGCGCGGCTATCGTGC	plasmid
85	AAAGCTATCGTGGACCTCCTCTTCAAGACGAACCGGA	plasmid
85	GATTCCATTGCCCAGCTATCTGTCACTTCATCGAAAGGACA	plasmid
85	TCTTCCCAGTTTTCGCAATCCACATCGGCCAGATCGTTATTCA	plasmid
85	AGAAGGTAAGAGCACCCTTGGTAGACTTCATCTTGTTAGTCATTCTTCC	plasmid
85	CCGCCTAAAACTCTTTAAAACTTATTAAAACTCTTAAAACCCGCCTGGCC	undetermined
85	AATATCGTTATCGAGATGGCCCGAGAGAACCAAACTACCCAGAAGGGACAGAAGTC	plasmid
85	ATCCTTGTTGAAGAATTCAGTCCCATTGTCTGATCTAATCTTCTTGACAGACTTATTAAA	genome
85	TGATCCTCCGCCGGCAACTGAAAGTTGACCCGCTTCATGGCTGGCGTGTCTGCCAGGCTGGCCA	undetermined
85	CGATCACTACGAAGTCGCGCCGGCCGATGGCCTTCACGTCGCGGTCAATCGTCGGGCGGTCGATTCCGATCC	undetermined
85	CACGTCTACAAAGCAAGTGGATTGATGTGACATCTCCACTGACGTAAGGGATGACGCACAATCCCACTATCCTT	plasmid
85	AACGGGGGGTTCGTGCACACAGCCCAGCTTGGAGCGAACGACCTACACCGAACTGAGATACCTACAGCGTGAGCTATGAGAAAGCGCTCTC	plasmid
85	GCCAAGCTGGCGGCCTGGCCGGCCAGCTTGGCCGC	undetermined
86	AGGGAACTCCGGTTCCCCGCCGGCGCGCATGGGTGAGATTCCTTGAAGTTGAGTATTGGCCGTCCGCTCTACCGAAAGTTACGGGCACCATTCAACCCGGTCCAGCACGGCGGCCGGGTAACCGAC	plasmid
86	CATCACCTTTTTAGACGGCGGCGCTCGGTTTCTTC	undetermined
86	GGGCTACCTGCAAGATTAGCGATGTGCT	plasmid
86	GGGTTCTGATTCAAGAACGGTTGTGCCGGCGGCGGCAGTG	undetermined
86	GCTCTAAAGTTGTATGTTTCACATTGATATTAATAATCTGAGAAGGTGAGAAGGAATTGTAGCACGAGATGAAAAGAAATTG	genome
86	GCACAATCCACTTGCTTTGTA	undetermined
86	TTTCTGCTTACAATAAGCACAGGGATAAGCCCATCAGGGAGCAGGCAGAAAACATTATCC	plasmid
86	GGACCCCCACCCACGAGGAGCATCGTGGAAAAAGAAGAGGTTCCAACCACGTCTACAAAGCAAGTGGATTGATGTGACATCTC	plasmid
86	GGACCCCCACCCACGAGGAGCATCGTGGAAAAAGAAGAGGTTCCAACCCCGTCTACAAAGCAAGTGGATTGATGTGACATCTC	plasmid
86	GGAGCGCCCCAGGCGGCGGACTTGGCTGTGTCCGCGATCAAGGCAGCCGACTTCGTGCTGATTCCGGTGCAGCCAAGCCCTTACGACATATGGGCCACC	undetermined
86	GGCGGTTGGCCAGGCGTAAGCGGCTGGGTTGTCTGCCGGCCCTGCAATGGCACTGGAACCCCCAAGCCCGAGGAATCGGCGTGAGCGGTCGCAAACCATCCGGCCCGG	undetermined
86	TGAACAAAGCCCTGAAAAGATTATCGAGCTGT	plasmid
86	TTAACAAAGCCCTGAAAAGATTATCGAGCTGT	plasmid
86	AGTTTCTGGCCAGGGGGACAGTCTCCACGAGCACATCGCGATCCTAGTGTTGGTGTATCCACCGTTGTTGATAGCAT	undetermined
86	AGTTTCTGGCCAGGGGGACAGTCTCCACGAGCACATCTCGATCCTAGTGTTGGTGTATCCACCGTTGTTGATAGCAT	undetermined
86	AAAGGCCGCGTTGCTGGCGTTTTTCCATAGGCTCCGCCCCCCTGACGAGCATCACAAAAATCGACGCTCAAGTCAGAGGTGGCGAAACCCGACAAGAACGGCCTGTTTGGTAATCTTAA	undetermined
86	AAAGGCCGCGTTGCTGGCGTTTTTCCATAGGCTCCGCCCCCCTGACGAGCATCACAAAAATCGACGCTCAAGTCAGAGGTGGCGAAACCCGACAGGAACGGCCTGTTTGGTAATCTTAA	undetermined
89	CGCCTGCCGTGGATTAAGCAGGTGAGCGTCAGAAAGCAGTGGCCTGATGAATTGAAGATTCATCTGGTTGAATATGTGCCGATTGCGCGGTGGA	undetermined
89	GGGCCGGCCGGCATGGCCAGTGTGTGGG	undetermined
89	CGACCTGGTACTGATGGCGGTTTCCCATCTAACCGAATCCATGAACC	undetermined
89	GTACATTGGGAACCGGCGGATGCTTCGCCCTCGATCAGGTTGCGGTAGCGCATGACT	undetermined
89	GGCCGTTCTTCTTATCGCCAGGGAGCTGTGCGATGAGGTTT	undetermined
89	GGCCGTTCTTCTTCTCCCCAGGGAGCTGTGCGATGAGGTTT	plasmid
89	ACCCCCAAGCCCGAGGAATCGGCGTGAGCGGTCGCAAACCATCCGGCCCGGTACAAATCGG	undetermined
