# Supplementary material for: High-throughput sgRNA testing reveals rules for Cas9 specificity and DNA repair in tomato cells
Source: Front Genome Ed. 2023 Jun 6;5:1196763. doi: 10.3389/fgeed.2023.1196763 (PMC10279869; doi:10.3389/fgeed.2023.1196763)
Supplement: Supplementary file 5 [file DataSheet1.XLSX]

## Sheet: on-target sequences
gene	gRNA	sequence
Solyc01g009070	1	ACATCTTCCGCAGAAGTCCAGGG
Solyc01g009070	2	GTAAAAGTTGCCGCTTGCGGTGG
Solyc01g009070	3	GAGCATCAAAAGTGAAACCGAGG
Solyc01g009070	4	ATAAAGAGACGACAACGTGCAGG
Solyc01g009070	5	GGATCAGAATCTGTGTTCTCCGG
Solyc01g079620	6	CTAATGGAGAAGGCTCTTGGAGG
Solyc01g079620	7	ATAAAGTTACATGCAACTTTGGG
Solyc01g102340	8	CAAATTGCAGCTAGATTACCTGG
Solyc01g102340	9	TCGTTCTCTAGTTCGGAAAGTGG
Solyc01g111500	10	AGTAATTAATCCATCGGAGACGG
Solyc01g111500	11	GTAAAAGTTGCCGTCTCCGATGG
Solyc01g111500	12	CAGTAAAATTACCGCGTTTAAGG
Solyc01g111500	13	ATCAAACTCCATAGCCTCCTTGG
Solyc10g055410	13	ATCAAACTCCATAGCCTCCTTGG
Solyc02g067340	14	AACATGGTCCAGGCAATTGGAGG
Solyc02g067340	15	ACATGGTCCAGGCAATTGGAGGG
Solyc02g087960	16	AACATGGTCCAGGGAATTGGAGG
Solyc02g087960	17	GATAAAACGGGGGTGAAGAAAGG
Solyc02g088190	18	CTCTCTTGATATCAGGCCTAAGG
Solyc02g088190	19	CCCACTGAGCCATGTGGCTAAGG
Solyc02g088190	20	ACCTTAGCCACATGGCTCAGTGG
Solyc02g088190	21	CCTTAGCCACATGGCTCAGTGGG
Solyc02g092930	22	GAAAATCTTGCCGCTTGCGGTGG
Solyc02g092930	23	GAAAGGCTTAGAGAAGTGGGAGG
Solyc02g092930	24	GGTGGAGGAATCTGCATCGGTGG
Solyc03g112390	25	AGTTCAGTCCCTAAATTAGCAGG
Solyc03g112390	26	TCTGCTTCACACTACAAGAATGG
Solyc03g119050	27	GGATGAAGGTTGGAGGTCGTCGG
Solyc03g119050	28	AAGAAAGCTTGTCTTTTCGCCGG
Solyc04g009950	29	AGTTCTAGAGAAGCAATGGGAGG
Solyc04g009950	30	GGACGAGCAGGCTTTGATTCCGG
Solyc04g078420	31	AGTCCGACCCGATAACAAACGGG
Solyc04g078420	32	CAGTCCGACCCGATAACAAACGG
Solyc04g079360	33	TTCATCCTCCGCCGGAGAAAAGG
Solyc04g079360	34	TTAGCTGCTCATGCTAAATATGG
Solyc05g007160	35	CAGATGGACTGAAATTGCCAAGG
Solyc05g007160	36	GAAATTGCCAAGGTGGTATCAGG
Solyc05g007160	37	TTGCCAAGGTGGTATCAGGCAGG
Solyc05g008250	38	AGAAATTTACCTAAAGCTGCTGG
Solyc05g052850	39	ACCATAGTTCCTCAGGGTTGCGG
Solyc06g065100	40	GTTATAGCCGGAAGATTACCTGG
Solyc06g065100	41	GACTGCGGTGGTGATATTGGTGG
Solyc08g081500	42	AGTGAAGTCCCTGAAAAAGCTGG
Solyc08g082890	43	AATCCTTCTTTAGCACAACATGG
Solyc08g082890	44	ATTCACTTCTGGGTAATCGTTGG
Solyc09g010820	45	TTGTTAAAGGACCCTGGACTCGG
Solyc09g010840	46	CACAAACTCTTCTTCCTCCGTGG
Solyc09g010840	47	CCGTGGCTACAGACAGATAGAGG
Solyc09g090790	48	TCAAGTTGCATGGTGAAGGCAGG
Solyc10g044680	49	CTAAATATGGTCATGGTTGTTGG
Solyc10g055410	50	ACTTGTTTCCAAGGAGGCTATGG
Solyc10g055410	51	TCTTTTGGACTATAGAACTTTGG
Solyc10g081320	52	AGTTATGTGCTAGAGGTCATTGG
Solyc11g011050	53	AAAAGTCCTCTCTTCAAATCTGG
Solyc11g011050	54	GAAAGGTCCATGGACAGCTGAGG
Solyc11g073120	55	TGAATCCTGATCTCAAACATGGG
Solyc11g073120	56	GAAAGAAACTTCTACGATACGGG
Solyc06g005330	56	GAAAGAAACTTCTACGATACGGG
Solyc11g073120	57	AGAAACTTCTACGATACGGGTGG
Solyc11g073120	58	CTCAAGCTCTTGCAAGTTGAAGG
Solyc12g049300	59	AGCAAATATTGTGAATCCTGAGG
Solyc12g049300	60	TTGTCCACACAAAGGCAATCAGG
Solyc01g009070	61	TCACCAGATGAAGCTAGCGGTGG
Solyc01g079620	62	GCCAAATCAACTACGGCTTTAGG
Solyc01g102340	63	GAAGATACGGCCGGCTTAATTGG
Solyc01g111500	64	AAACTCACGGCGAAGGTTGCTGG
Solyc02g067340	65	AGGGCACTTCCCACTAAAACAGG
Solyc02g087960	66	CCTTTCCCATTGCCCTCTGGAGG
Solyc02g088190	67	CGCAGCTAACCTTAGCCACATGG
Solyc02g092930	68	AAATCGATTCCGGGGAGATCCGG
Solyc03g112390	69	CACGTGGATTCGTATTGGATTGG
Solyc03g119050	70	ACGGCGCTCAATAGCACGTAAGG
Solyc03g119050	71	TATCTTTCCACCTGGCTCAGAGG
Solyc04g009950	72	AGGACAATTGCGCCAATCGTTGG
Solyc04g078420	73	CTGGTAAATCCTGTCGTCTCCGG
Solyc04g079360	74	TTGTTGAGCGTTACGGAGCTCGG
Solyc05g007160	75	CTGATTTCAAGAAAGGAGGGTGG
Solyc05g008250	76	CTAAACATGGTGAAGGTTGCTGG
Solyc05g052850	77	CGGCGACGGAGGATGTAGTTTGG
Solyc06g065100	78	CGCAGTTGGCGGCGGTGCTACGG
Solyc08g081500	79	TACATGGAGCTGTAGGCAACAGG
Solyc08g082890	80	GCTAAAGAAGGATTGCGTAAAGG
Solyc09g010820	81	CATTGCACTTCCGATCTATCCGG
Solyc09g010840	82	AGCCACGGAATGCCAGGTGTAGG
Solyc09g090790	83	TTGCTCGTAGCTTGCCTGGGAGG
Solyc10g044680	84	GAAAGGCCTTTGGTGCCCTGAGG
Solyc10g055410	85	AGACGAAAGCTCTTGAGTCGAGG
Solyc10g081320	86	TTGCAAGGCTATTCCCAGGGAGG
Solyc11g011050	87	ATTAGCGCAATTCGTTGCCATGG
Solyc11g073120	88	AGAATTGCCCGAAAAATACCAGG
Solyc12g049300	89	TGCTGACGGACATTAGACACGGG

## Sheet: off-target sequences
gene	gRNA	on-target sequence	offtarget	off-target sequence	PAM	mismatches	chromosome	start	end	gene
Solyc01g111500	10	AGTAATTAATCCATCGGAGACGG	10-4	AGTAATTAATCCATCGGAGACGA	GA	0	SL3.0ch10	56667381	56667403	Solyc10g055410 (MYB)
Solyc05g007160	35	CAGATGGACTGAAATTGCCAAGG	35-3	CAGATGGACTGAAATTGCCAAAG	AG	0	SL3.0ch04	461186	461208	Solyc04g005710 (MYB)
Solyc01g009070	3	GAGCATCAAAAGTGAAACCGAGG	3-4	GAGCATCAAAAGTGAAACGGTGG	GG	1	SL3.0ch02	32628642	32628664	intergenic
Solyc01g079620	6	CTAATGGAGAAGGCTCTTGGAGG	6-3	CTAATGGTGAAGGCTCTTGGAGG	GG	1	SL3.0ch12	61801078	61801100	Solyc12g049350 (MYB)
Solyc01g102340	9	TCGTTCTCTAGTTCGGAAAGTGG	9-1	TCGTTATCTAGTTCGGAAAGTAG	AG	1	SL3.0ch10	38638397	38638419	intergenic
Solyc01g111500	11	GTAAAAGTTGCCGTCTCCGATGG	11-4	GTAAAAGTTGTCGTCTCCGATGG	GG	1	SL3.0ch10	56667391	56667413	Solyc10g055410 (MYB)
Solyc02g067340	14	AACATGGTCCAGGCAATTGGAGG	14-2	AACATGGTCCAGGGAATTGGAGG	GG	1	SL3.0ch02	50835006	50835028	Solyc02g087960 (MYB)
Solyc02g067340	15	ACATGGTCCAGGCAATTGGAGGG	15-3	ACATGGTCCAGGGAATTGGAGGA	GA	1	SL3.0ch02	50835007	50835029	Solyc02g087960 (MYB)
Solyc02g087960	16	AACATGGTCCAGGGAATTGGAGG	16-2	AACATGGTCCAGGCAATTGGAGG	GG	1	SL3.0ch02	38111264	38111286	Solyc02g067340 (MYB)
Solyc02g088190	18	CTCTCTTGATATCAGGCCTAAGG	18-1	CTCTCTTAATATCAGGCCTAAGA	GA	1	SL3.0ch05	2197176	2197198	Solyc05g007710 (MYB)
Solyc02g088190	18	CTCTCTTGATATCAGGCCTAAGG	18-2	CTCTCTTGATATCTGGCCTAAGA	GA	1	SL3.0ch04	53977281	53977303	Solyc04g056310 (MYB)
Solyc02g088190	19	CCCACTGAGCCATGTGGCTAAGG	19-3	CCCACTGAGCCATGTGGCTTAGG	GG	1	SL3.0ch01	6379376	6379398	Solyc01g010910 (MYB)
Solyc02g088190	20	ACCTTAGCCACATGGCTCAGTGG	20-2	ACCTAAGCCACATGGCTCAGTGG	GG	1	SL3.0ch01	6379375	6379397	Solyc01g010910 (MYB)
Solyc02g088190	21	CCTTAGCCACATGGCTCAGTGGG	21-4	CCTAAGCCACATGGCTCAGTGGG	GG	1	SL3.0ch01	6379376	6379398	Solyc01g010910 (MYB)
Solyc03g112390	25	AGTTCAGTCCCTAAATTAGCAGG	25-2	AGTTCAGTCCCTAAACTAGCTGG	GG	1	SL3.0ch06	44302396	44302418	Solyc06g071690 (MYB)
Solyc03g112390	25	AGTTCAGTCCCTAAATTAGCAGG	25-3	AGTTCAGTCCCTAAACTAGCCGG	GG	1	SL3.0ch10	27352921	27352943	Solyc10g044680 (MYB)
Solyc03g119050	27	GGATGAAGGTTGGAGGTCGTCGG	27-2	GGATGAAGGTTGGAGGTCATTGA	GA	1	SL3.0ch05	35765902	35765924	intergenic
Solyc04g009950	29	AGTTCTAGAGAAGCAATGGGAGG	29-3	AATTCTAGAGAAGCAATGGGAGG	GG	1	SL3.0ch11	52596008	52596030	Solyc11g066540
Solyc04g079360	34	TTAGCTGCTCATGCTAAATATGG	34-2	TTAGCTGCTCATACTAAATACGG	GG	1	SL3.0ch11	44912394	44912416	intergenic
Solyc04g079360	34	TTAGCTGCTCATGCTAAATATGG	34-3	TTAGCTGCTCATACTAAATATGA	GA	1	SL3.0ch02	16487577	16487599	intergenic
Solyc05g007160	36	GAAATTGCCAAGGTGGTATCAGG	36-1	GAAATTGCCAAAGTGGTATCAGG	GG	1	SL3.0ch04	461196	461218	Solyc04g005710 (MYB)
Solyc05g007160	37	TTGCCAAGGTGGTATCAGGCAGG	37-1	TTGCCAAAGTGGTATCAGGCAGG	GG	1	SL3.0ch04	461200	461222	Solyc04g005710 (MYB)
Solyc06g065100	40	GTTATAGCCGGAAGATTACCTGG	40-3	CTTATAGCCGGAAGATTACCAGG	GG	1	SL3.0ch01	97634097	97634119	Solyc01g111500 (MYB)
Solyc08g082890	43	AATCCTTCTTTAGCACAACATGG	43-3	AATCCTTCTTTAGAACAACAAGG	GG	1	SL3.0ch12	61725611	61725633	Solyc12g049300 (MYB)
Solyc09g010840	47	CCGTGGCTACAGACAGATAGAGG	47-1	CCGTGGCTACAGGCAGATAGAAG	AG	1	SL3.0ch01	80604745	80604767	Solyc01g081560
Solyc09g090790	48	TCAAGTTGCATGGTGAAGGCAGG	48-1	TCAATTTGCATGGTGAAGGCAGA	GA	1	SL3.0ch05	64132419	64132441	Solyc05g053150 (MYB)
Solyc10g055410	50	ACTTGTTTCCAAGGAGGCTATGG	50-3	ACTTGTTACCAAGGAGGCTATGG	GG	1	SL3.0ch01	97634241	97634263	Solyc01g111500 (MYB)
Solyc10g055410	51	TCTTTTGGACTATAGAACTTTGG	51-3	TGTTTTGGACTATAGAACTTTAG	AG	1	SL3.0ch01	97633642	97633664	Solyc01g111500 (MYB)
Solyc11g011050	54	GAAAGGTCCATGGACAGCTGAGG	54-2	AAAAGGTCCATGGACAGCTGAGG	GG	1	SL3.0ch08	63000305	63000327	Solyc08g079270 (MYB)
Solyc11g011050	54	GAAAGGTCCATGGACAGCTGAGG	54-3	GAAAGGTCCATGGACACCTGAGG	GG	1	SL3.0ch05	60373252	60373274	Solyc05g048830 (MYB)
Solyc11g073120	56	GAAAGAAACTTCTACGATACGGG	56-2	GAAAGGAACTTCTACGATACGGG	GG	1	SL3.0ch06	331641	331663	Solyc06g005310
Solyc11g073120	57	AGAAACTTCTACGATACGGGTGG	57-1	AGAAACTTCTACGATACAGGTGG	GG	1	SL3.0ch06	352038	352060	Solyc06g005330 (MYB)
Solyc11g073120	57	AGAAACTTCTACGATACGGGTGG	57-2	AGGAACTTCTACGATACGGGTGG	GG	1	SL3.0ch06	331638	331660	Solyc06g005310
Solyc12g049300	59	AGCAAATATTGTGAATCCTGAGG	59-3	AGCAAATATTGTGATTCCTGAGG	GG	1	SL3.0ch03	11446582	11446604	Solyc03g045060
Solyc01g009070	1	ACATCTTCCGCAGAAGTCCAGGG	1-3	GCATCTTCTGCAGAAGTCCAGGG	GG	2	SL3.0ch06	45576647	45576669	Solyc06g073640 (MYB)
Solyc01g009070	2	GTAAAAGTTGCCGCTTGCGGTGG	2-3	GTAAAAGTTGCCGTTTGCGATGG	GG	2	SL3.0ch06	45576544	45576566	Solyc06g073640 (MYB)
Solyc01g009070	2	GTAAAAGTTGCCGCTTGCGGTGG	2-4	GGAAAAGTTGCCGTTTGCGGTGG	GG	2	SL3.0ch11	55636272	55636294	Solyc11g072060 (MYB)
Solyc01g009070	3	GAGCATCAAAAGTGAAACCGAGG	3-3	AAGCATCAAAAGTGAAACGGTGG	GG	2	SL3.0ch10	5897051	5897073	intergenic
Solyc01g009070	4	ATAAAGAGACGACAACGTGCAGG	4-1	ATAAAGAGACGTCAGCGTGCAGG	GG	2	SL3.0ch06	45573839	45573861	Solyc06g073640 (MYB)
Solyc01g009070	5	GGATCAGAATCTGTGTTCTCCGG	5-3	GGCTCAGAATCTCTGTTCTCTGG	GG	2	SL3.0ch06	45573509	45573531	Solyc06g073640 (MYB)
Solyc01g079620	6	CTAATGGAGAAGGCTCTTGGAGG	6-2	CTAATGGTGAAGGTTCTTGGAGG	GG	2	SL3.0ch06	3686199	3686221	Solyc06g009710 (MYB)
Solyc01g079620	7	ATAAAGTTACATGCAACTTTGGG	7-2	ATCAAGTTACGTGCAACTTTGGG	GG	2	SL3.0ch12	61799996	61800018	Solyc12g049350 (MYB)
Solyc01g079620	7	ATAAAGTTACATGCAACTTTGGG	7-3	ATCAAGTTACGTGCAACTTTGGG	GG	2	SL3.0ch06	3687174	3687196	Solyc06g009710 (MYB)
Solyc01g102340	8	CAAATTGCAGCTAGATTACCTGG	8-3	CAAATTGCAGCAAAATTACCGGG	GG	2	SL3.0ch06	44303074	44303096	Solyc06g071690 (MYB)
Solyc01g102340	8	CAAATTGCAGCTAGATTACCTGG	8-4	CAAAGTGCAGGTAGATTACCTAG	AG	2	SL3.0ch01	47281543	47281565	intergenic
Solyc01g111500	10	AGTAATTAATCCATCGGAGACGG	10-3	AGTTATCAATCCATCGGAGAAGA	GA	2	SL3.0ch07	36945764	36945786	intergenic
Solyc01g111500	11	GTAAAAGTTGCCGTCTCCGATGG	11-3	GTAAAAGTTGCCGTTTGCGATGG	GG	2	SL3.0ch06	45576544	45576566	Solyc06g073640 (MYB)
Solyc01g111500	12	CAGTAAAATTACCGCGTTTAAGG	12-2	CAGTAAAGTTACCACGTTTAAGG	GG	2	SL3.0ch10	56667348	56667370	Solyc10g055410 (MYB)
Solyc02g087960	17	GATAAAACGGGGGTGAAGAAAGG	17-3	GATAAAATGGGAGTGAAGAAAGG	GG	2	SL3.0ch02	38111334	38111356	Solyc02g067340 (MYB)
Solyc02g092930	23	GAAAGGCTTAGAGAAGTGGGAGG	23-3	CAAATGCTTAGAGAAGTGGGAAG	AG	2	SL3.0ch08	56559560	56559582	Solyc08g067470
Solyc02g092930	23	GAAAGGCTTAGAGAAGTGGGAGG	23-4	AAAAGGCTTAGAGAAGTTGGGGA	GA	2	SL3.0ch02	34738748	34738770	intergenic
Solyc02g092930	24	GGTGGAGGAATCTGCATCGGTGG	24-1	GGTGGAGGCATCTGCATTGGTGG	GG	2	SL3.0ch03	69104993	69105015	Solyc03g118800
Solyc03g112390	26	TCTGCTTCACACTACAAGAATGG	26-3	TGTGCTTCACACTACAAAAAAGG	GG	2	SL3.0ch12	14998057	14998079	intergenic
Solyc03g119050	28	AAGAAAGCTTGTCTTTTCGCCGG	28-2	AAGAAAGTTGGTCTTTTCGCCGA	GA	2	SL3.0ch12	15103240	15103262	intergenic
Solyc04g009950	29	AGTTCTAGAGAAGCAATGGGAGG	29-2	AGTTCTAGCGAAGCAATGTGTGG	GG	2	SL3.0ch12	11691797	11691819	intergenic
Solyc04g009950	30	GGACGAGCAGGCTTTGATTCCGG	30-2	GGAGCAGCAGGCTTTGATTCGGG	GG	2	SL3.0ch11	25401735	25401757	intergenic
Solyc04g078420	31	AGTCCGACCCGATAACAAACGGG	31-3	GGTACGACCCGATAACAAACAGG	GG	2	SL3.0ch04	45447385	45447407	Solyc04g050090 (MYB)
Solyc04g078420	32	CAGTCCGACCCGATAACAAACGG	32-3	CGGTACGACCCGATAACAAACAG	AG	2	SL3.0ch04	45447386	45447408	Solyc04g050090 (MYB)
Solyc04g079360	33	TTCATCCTCCGCCGGAGAAAAGG	33-2	TTTATCCTCCGCCGCAGAAAGGA	GA	2	SL3.0ch04	62421663	62421685	Solyc04g077420
Solyc05g008250	38	AGAAATTTACCTAAAGCTGCTGG	38-4	ACAAATTTACCTAAAGCTGTTGG	GG	2	SL3.0ch07	24544564	24544586	intergenic
Solyc05g052850	39	ACCATAGTTCCTCAGGGTTGCGG	39-1	ACCATTATTCCTCAGGGTTGGGA	GA	2	SL3.0ch02	2161039	2161061	intergenic
Solyc06g065100	40	GTTATAGCCGGAAGATTACCTGG	40-2	CTTATAGCAGGAAGATTACCAGG	GG	2	SL3.0ch10	56667119	56667141	Solyc10g055410 (MYB)
Solyc06g065100	41	GACTGCGGTGGTGATATTGGTGG	41-3	GACGGCGGTGGTGATTTTGGTGG	GG	2	SL3.0ch10	61640056	61640078	Solyc10g080115
Solyc08g082890	43	AATCCTTCTTTAGCACAACATGG	43-2	AAACCTTCTTTAGAACAACAAGG	GG	2	SL3.0ch08	660722	660744	Solyc08g005870 (MYB)
Solyc08g082890	44	ATTCACTTCTGGGTAATCGTTGG	44-2	ATTCACTTTTGGGCAATCGTTGG	GG	2	SL3.0ch08	2868203	2868225	Solyc08g008480 (MYB)
Solyc09g010820	45	TTGTTAAAGGACCCTGGACTCGG	45-2	TTGTTAAAAGACCCTGGTCTTGG	GG	2	SL3.0ch05	17786765	17786787	intergenic
Solyc09g010840	46	CACAAACTCTTCTTCCTCCGTGG	46-2	AACAAACTCTTCTTCCTCCTTGG	GG	2	SL3.0ch08	50222356	50222378	Solyc08g061960
Solyc09g010840	46	CACAAACTCTTCTTCCTCCGTGG	46-3	AACAAACTCTTCTTCCTCCTTGG	GG	2	SL3.0ch08	49684889	49684911	Solyc08g061850
Solyc10g044680	49	CTAAATATGGTCATGGTTGTTGG	49-4	CTAAATTTGGTCATGGCTGTTGG	GG	2	SL3.0ch01	91041917	91041939	Solyc01g102340 (MYB)
Solyc10g055410	51	TCTTTTGGACTATAGAACTTTGG	51-2	TGTTCTGGACTATAGAACTTAGA	GA	2	SL3.0ch09	37033475	37033497	intergenic
Solyc11g011050	53	AAAAGTCCTCTCTTCAAATCTGG	53-4	AAAAGTCCCCTTTTCAAATCTGG	GG	2	SL3.0ch04	4710910	4710932	Solyc04g014470 (MYB)
Solyc11g073120	55	TGAATCCTGATCTCAAACATGGG	55-3	TTAATCCTGATATCAAACATCGA	GA	2	SL3.0ch10	62861696	62861718	intergenic
Solyc11g073120	55	TGAATCCTGATCTCAAACATGGG	55-4	TGAACCCTGATCTCACACATAAG	AG	2	SL3.0ch02	7498110	7498132	intergenic
Solyc11g073120	58	CTCAAGCTCTTGCAAGTTGAAGG	58-3	CACAAGCTCTTGCAAATTGAGGA	GA	2	SL3.0ch07	7709708	7709730	Solyc07g017660
Solyc12g049300	60	TTGTCCACACAAAGGCAATCAGG	60-2	TTATCCAGACAAAGGCAATCAGG	GG	2	SL3.0ch12	27305	27327	Solyc12g005050
Solyc01g009070	1	ACATCTTCCGCAGAAGTCCAGGG	1-1	ACATCTTCCAAGGAAGTCCAGGG	GG	3	SL3.0ch06	44238989	44239011	Solyc06g071600
Solyc01g009070	1	ACATCTTCCGCAGAAGTCCAGGG	1-2	GCATCTTCCTCAGCAGTCCAAGG	GG	3	SL3.0ch03	30130749	30130771	Solyc03g059200 (MYB)
Solyc01g009070	2	GTAAAAGTTGCCGCTTGCGGTGG	2-1	GAAAATCTTGCCGCTTGCGGTGG	GG	3	SL3.0ch02	54514987	54515009	Solyc02g092920 (MYB)
Solyc01g009070	2	GTAAAAGTTGCCGCTTGCGGTGG	2-2	TTAAAAGCTGCCGCTTGCTGAGA	GA	3	SL3.0ch12	1801746	1801768	Solyc12g008370
Solyc01g009070	3	GAGCATCAAAAGTGAAACCGAGG	3-1	GAGCATCAAAAGGGAACCCAGGG	GG	3	SL3.0ch10	53728537	53728559	intergenic
Solyc01g009070	3	GAGCATCAAAAGTGAAACCGAGG	3-2	GGGAATCAAAAGTGAAACAGAGA	GA	3	SL3.0ch04	38587513	38587535	intergenic
Solyc01g009070	5	GGATCAGAATCTGTGTTCTCCGG	5-1	GGAGCTGAATCTGCGTTCTCTGG	GG	3	SL3.0ch02	32655638	32655660	Solyc00g007120
Solyc01g009070	5	GGATCAGAATCTGTGTTCTCCGG	5-2	GGTACTGAATCTGTGTTCTCGAG	AG	3	SL3.0ch02	46759406	46759428	Solyc02g082540
Solyc01g079620	6	CTAATGGAGAAGGCTCTTGGAGG	6-1	ATGATGGAGCAGGCTCTTGGGAG	AG	3	SL3.0ch09	47585060	47585082	intergenic
Solyc01g079620	7	ATAAAGTTACATGCAACTTTGGG	7-1	CTTAAGTTACTTGCAACTTTTGA	GA	3	SL3.0ch06	44975004	44975026	Solyc06g072700
Solyc01g102340	8	CAAATTGCAGCTAGATTACCTGG	8-1	AAAATTGCTGCAAGATTACCGGG	GG	3	SL3.0ch08	63001565	63001587	Solyc08g079270 (MYB)
Solyc01g102340	8	CAAATTGCAGCTAGATTACCTGG	8-2	CAGATTGCTTCTAGATTACCTGG	GG	3	SL3.0ch10	27353233	27353255	Solyc10g044680 (MYB)
Solyc01g111500	10	AGTAATTAATCCATCGGAGACGG	10-1	AGTCATTAATCCAATGGAGAGGG	GG	3	SL3.0ch11	39619911	39619933	intergenic
Solyc01g111500	10	AGTAATTAATCCATCGGAGACGG	10-2	AGTCATTAATCCAAGGGAGAGGG	GG	3	SL3.0ch04	41048914	41048936	intergenic
Solyc01g111500	11	GTAAAAGTTGCCGTCTCCGATGG	11-1	GGAAAAGTTGTCGTCTCAGATGG	GG	3	SL3.0ch01	85754711	85754733	Solyc01g094360 (MYB)
Solyc01g111500	11	GTAAAAGTTGCCGTCTCCGATGG	11-2	GTAAAATTTGTAGTCTCCGACGG	GG	3	SL3.0ch01	78646608	78646630	intergenic
Solyc01g111500	12	CAGTAAAATTACCGCGTTTAAGG	12-1	CAGCTAAATTACCGCGTTTGAGA	GA	3	SL3.0ch08	60436030	60436052	Solyc08g076350
Solyc01g111500	13	ATCAAACTCCATAGCCTCCTTGG	13-1	ATTACTCTCCATAGCCTCCTTGG	GG	3	SL3.0ch09	4019044	4019066	Solyc09g010690
Solyc01g111500	13	ATCAAACTCCATAGCCTCCTTGG	13-2	ATCTAACTCAATACCCTCCTTGG	GG	3	SL3.0ch05	24048745	24048767	intergenic
Solyc01g111500	13	ATCAAACTCCATAGCCTCCTTGG	13-3	CTCAAACTCGAAAGCCTCCTTAG	AG	3	SL3.0ch08	20081317	20081339	intergenic
Solyc02g067340	14	AACATGGTCCAGGCAATTGGAGG	14-1	AGCATGGACCAGGCAAATGGCGG	GG	3	SL3.0ch01	94529473	94529495	Solyc01g106940
Solyc02g067340	15	ACATGGTCCAGGCAATTGGAGGG	15-1	AAATGGTCATGGCAATTGGAGAG	AG	3	SL3.0ch09	70151059	70151081	Solyc09g090130 (MYB)
Solyc02g067340	15	ACATGGTCCAGGCAATTGGAGGG	15-2	ACATGGTCCATGCATTTGGGAGG	GG	3	SL3.0ch07	46058681	46058703	intergenic
Solyc02g087960	16	AACATGGTCCAGGGAATTGGAGG	16-1	GACATGTTCAAGGGAATTGGCAG	AG	3	SL3.0ch11	34548545	34548567	intergenic
Solyc02g087960	17	GATAAAACGGGGGTGAAGAAAGG	17-1	GATAAAATAGGGGTGAAAAAAGG	GG	3	SL3.0ch03	67095313	67095335	Solyc03g116100 (MYB)
Solyc02g087960	17	GATAAAACGGGGGTGAAGAAAGG	17-2	GAGAAAATGGGGTTGAAGAAAGG	GG	3	SL3.0ch05	65653276	65653298	Solyc05g055030 (MYB)
Solyc02g088190	19	CCCACTGAGCCATGTGGCTAAGG	19-1	CCCATTCAGCCATGTGACTAAGG	GG	3	SL3.0ch05	2183610	2183632	Solyc05g007690 (MYB)
Solyc02g088190	19	CCCACTGAGCCATGTGGCTAAGG	19-2	CCCATTCAGCCATATGGCTAAGG	GG	3	SL3.0ch04	396354	396376	Solyc04g005600 (MYB)
Solyc02g088190	20	ACCTTAGCCACATGGCTCAGTGG	20-1	ACCTTAGTCACATGGCTGAATGG	GG	3	SL3.0ch05	2183609	2183631	Solyc05g007690 (MYB)
Solyc02g088190	21	CCTTAGCCACATGGCTCAGTGGG	21-1	CCTTAGGCACATGGCTTGGTAGG	GG	3	SL3.0ch10	42389993	42390015	intergenic
Solyc02g088190	21	CCTTAGCCACATGGCTCAGTGGG	21-2	CCTTAGCCATATGGCTGAATGGG	GG	3	SL3.0ch04	396354	396376	Solyc04g005600 (MYB)
Solyc02g088190	21	CCTTAGCCACATGGCTCAGTGGG	21-3	CCTTAGTCACATGGCTGAATGGG	GG	3	SL3.0ch05	2183610	2183632	Solyc05g007690 (MYB)
Solyc02g092930	22	GAAAATCTTGCCGCTTGCGGTGG	22-1	GTAAAAGTTGCCGCTTGCGGTGG	GG	3	SL3.0ch01	3013620	3013642	Solyc01g009070 (MYB)
Solyc02g092930	22	GAAAATCTTGCCGCTTGCGGTGG	22-2	GAAAATCGTGCCGGTTGCGATGG	GG	3	SL3.0ch09	5075228	5075250	Solyc09g011780 (MYB)
Solyc02g092930	23	GAAAGGCTTAGAGAAGTGGGAGG	23-1	GGAACGCATAGAGAAGTGGGTGG	GG	3	SL3.0ch08	21911212	21911234	intergenic
Solyc02g092930	23	GAAAGGCTTAGAGAAGTGGGAGG	23-2	AAAACGCATAGAGAAGTGGGTAG	AG	3	SL3.0ch08	25064643	25064665	intergenic
Solyc03g112390	25	AGTTCAGTCCCTAAATTAGCAGG	25-1	AGAGCTGTCCCTAAATTAGCAGG	GG	3	SL3.0ch11	4106855	4106877	Solyc11g011050 (MYB)
Solyc03g112390	26	TCTGCTTCACACTACAAGAATGG	26-1	TTTGCTTCACTCCACAAGAACGG	GG	3	SL3.0ch01	16964417	16964439	intergenic
Solyc03g112390	26	TCTGCTTCACACTACAAGAATGG	26-2	TCTGCTGCACACTCCAAGGATGG	GG	3	SL3.0ch11	44984247	44984269	intergenic
Solyc03g119050	27	GGATGAAGGTTGGAGGTCGTCGG	27-1	GGATGAAGGTTAGAGGTTGGTGG	GG	3	SL3.0ch04	62413970	62413992	intergenic
Solyc03g119050	28	AAGAAAGCTTGTCTTTTCGCCGG	28-1	AAGCAAGCTTGTGTTTTCTCCGG	GG	3	SL3.0ch02	54414883	54414905	intergenic
Solyc04g009950	29	AGTTCTAGAGAAGCAATGGGAGG	29-1	AGTTTTAGCGAAGCAATGTGTGG	GG	3	SL3.0ch12	11724636	11724658	intergenic
Solyc04g009950	30	GGACGAGCAGGCTTTGATTCCGG	30-1	GAACGAGTAGGCTTTGATTGTGG	GG	3	SL3.0ch09	28826750	28826772	intergenic
Solyc04g078420	31	AGTCCGACCCGATAACAAACGGG	31-1	ATTCCAAACCGATAACAAACGGA	GA	3	SL3.0ch11	10787288	10787310	intergenic
Solyc04g078420	31	AGTCCGACCCGATAACAAACGGG	31-2	AATCGGACCCGCTAACAAACAGA	GA	3	SL3.0ch06	35026335	35026357	intergenic
Solyc04g078420	32	CAGTCCGACCCGATAACAAACGG	32-1	CAGTCCGACTCAATAACAATAGG	GG	3	SL3.0ch07	36075740	36075762	intergenic
Solyc04g078420	32	CAGTCCGACCCGATAACAAACGG	32-2	CGGTCCGACCCGATAAGAACCGG	GG	3	SL3.0ch12	8868472	8868494	intergenic
Solyc04g079360	33	TTCATCCTCCGCCGGAGAAAAGG	33-1	AACATCCTCCACCGGAGAAAAAG	AG	3	SL3.0ch01	53177096	53177118	intergenic
Solyc04g079360	34	TTAGCTGCTCATGCTAAATATGG	34-1	TTACCTGCTTATGCTATATATGG	GG	3	SL3.0ch02	49882214	49882236	intergenic
Solyc05g007160	35	CAGATGGACTGAAATTGCCAAGG	35-1	AAGATGGATTGAAATTGTCAGGG	GG	3	SL3.0ch11	47473151	47473173	intergenic
Solyc05g007160	35	CAGATGGACTGAAATTGCCAAGG	35-2	AAGATGGATTGAAATTGTCACGG	GG	3	SL3.0ch11	30439850	30439872	intergenic
Solyc05g008250	38	AGAAATTTACCTAAAGCTGCTGG	38-1	AGAAATTTACTGAATGCTGCTGG	GG	3	SL3.0ch12	15032153	15032175	intergenic
Solyc05g008250	38	AGAAATTTACCTAAAGCTGCTGG	38-2	AGAAATTTACATAATGCTGGAGG	GG	3	SL3.0ch01	80179831	80179853	Solyc01g081020
Solyc05g008250	38	AGAAATTTACCTAAAGCTGCTGG	38-3	AGAGTTTTACCTAAAGCTGAAGA	GA	3	SL3.0ch10	1004618	1004640	Solyc10g006390
Solyc06g065100	40	GTTATAGCCGGAAGATTACCTGG	40-1	GCTATTGCAGGAAGATTACCAGG	GG	3	SL3.0ch03	57040516	57040538	Solyc03g093930 (MYB)
Solyc06g065100	41	GACTGCGGTGGTGATATTGGTGG	41-1	GACTCCGGTTGTGACATTGGAGG	GG	3	SL3.0ch11	24875145	24875167	intergenic
Solyc06g065100	41	GACTGCGGTGGTGATATTGGTGG	41-2	GACGGTGGTGGTGATAGTGGTGG	GG	3	SL3.0ch10	63212175	63212197	Solyc10g083230
Solyc08g081500	42	AGTGAAGTCCCTGAAAAAGCTGG	42-1	AGTGAAGTCCCTCAAACAGGAGG	GG	3	SL3.0ch09	29257404	29257426	intergenic
Solyc08g082890	43	AATCCTTCTTTAGCACAACATGG	43-1	AAGCCTTCTTCAGAACAACAAGG	GG	3	SL3.0ch03	53742778	53742800	intergenic
Solyc08g082890	44	ATTCACTTCTGGGTAATCGTTGG	44-1	ATTCACTTCTTGATAATCTTTGG	GG	3	SL3.0ch01	64373832	64373854	intergenic (MYB)
Solyc09g010820	45	TTGTTAAAGGACCCTGGACTCGG	45-1	TTATTGAAGGACCCTGGTCTTGG	GG	3	SL3.0ch07	54687348	54687370	intergenic
Solyc09g010840	46	CACAAACTCTTCTTCCTCCGTGG	46-1	CTCAAACTCATCCTCCTCCGAGA	GA	3	SL3.0ch04	37690399	37690421	intergenic
Solyc10g044680	49	CTAAATATGGTCATGGTTGTTGG	49-1	GCAAATATGGTCATGGTTATTGG	GG	3	SL3.0ch09	16132842	16132864	intergenic
Solyc10g044680	49	CTAAATATGGTCATGGTTGTTGG	49-2	CGAGTTATGGTCATGGTTGTGGA	GA	3	SL3.0ch12	36247503	36247525	intergenic
Solyc10g044680	49	CTAAATATGGTCATGGTTGTTGG	49-3	CTACTTATGGTCATGCTTGTTGG	GG	3	SL3.0ch03	71297497	71297519	Solyc03g121745
Solyc10g055410	50	ACTTGTTTCCAAGGAGGCTATGG	50-1	AGTTGTTACCAAGGAGGGTAAGG	GG	3	SL3.0ch12	51916287	51916309	intergenic
Solyc10g055410	50	ACTTGTTTCCAAGGAGGCTATGG	50-2	AATTATTTTCAAGGAGGCTAAGA	GA	3	SL3.0ch07	66752427	66752449	Solyc07g064510
Solyc10g055410	51	TCTTTTGGACTATAGAACTTTGG	51-1	TCTTTTGGACGATGAAACTTTGG	GG	3	SL3.0ch10	61927409	61927431	Solyc10g080560
Solyc10g081320	52	AGTTATGTGCTAGAGGTCATTGG	52-1	AATTATTTGCTAGAGGTCAATGG	GG	3	SL3.0ch03	49945841	49945863	intergenic
Solyc10g081320	52	AGTTATGTGCTAGAGGTCATTGG	52-2	AACTTTGTGCTAGAGGTCATTGG	GG	3	SL3.0ch05	2312993	2313015	Solyc05g007870 (MYB)
Solyc10g081320	52	AGTTATGTGCTAGAGGTCATTGG	52-3	AGTAATGTGGTAGAGGTGATTGG	GG	3	SL3.0ch12	41790523	41790545	intergenic
Solyc11g011050	53	AAAAGTCCTCTCTTCAAATCTGG	53-1	AAACCTCTTCTCTTCAAATCTAG	AG	3	SL3.0ch04	38740757	38740779	intergenic
Solyc11g011050	53	AAAAGTCCTCTCTTCAAATCTGG	53-2	AAAATTCAACTCTTCAAATCAAG	AG	3	SL3.0ch04	37697191	37697213	intergenic
Solyc11g011050	53	AAAAGTCCTCTCTTCAAATCTGG	53-3	AAAGGTCCTCTCTTAACATCAGG	GG	3	SL3.0ch03	57063048	57063070	Solyc03g093940 (MYB)
Solyc11g011050	54	GAAAGGTCCATGGACAGCTGAGG	54-1	GAAAGGTCCATGGACTCCAGAGG	GG	3	SL3.0ch10	2758884	2758906	Solyc10g008700 (MYB)
Solyc11g073120	55	TGAATCCTGATCTCAAACATGGG	55-1	TTAATTCTGATCTCAATCATTGG	GG	3	SL3.0ch10	6115591	6115613	Solyc10g017850
Solyc11g073120	55	TGAATCCTGATCTCAAACATGGG	55-2	TGTACCCTGATCTCATACATTGG	GG	3	SL3.0ch05	50997276	50997298	intergenic
Solyc11g073120	56	GAAAGAAACTTCTACGATACGGG	56-1	GAAAGAAATTTCTAAGCTACAGG	GG	3	SL3.0ch04	51372802	51372824	Solyc04g053080
Solyc11g073120	58	CTCAAGCTCTTGCAAGTTGAAGG	58-1	CTCAAGCTCATGAAAGTTGTAGG	GG	3	SL3.0ch03	39009729	39009751	intergenic
Solyc11g073120	58	CTCAAGCTCTTGCAAGTTGAAGG	58-2	CTCAAGCTGTTGAAAGCTGAAGG	GG	3	SL3.0ch09	7880988	7881010	intergenic
Solyc12g049300	59	AGCAAATATTGTGAATCCTGAGG	59-1	AGCAAATCTTGTAAATCCTTAGG	GG	3	SL3.0ch01	75624113	75624135	intergenic
Solyc12g049300	59	AGCAAATATTGTGAATCCTGAGG	59-2	ATCTAATAATGTGAATCCTGAAG	AG	3	SL3.0ch08	28871757	28871779	intergenic
Solyc12g049300	60	TTGTCCACACAAAGGCAATCAGG	60-1	ATTTCCAGACAAAGGCAATCCAG	AG	3	SL3.0ch02	49553103	49553125	Solyc02g086145
Solyc01g079620	62	GCCAAATCAACTACGGCTTTAGG	62-1	GCCAATTTATCTACGGCTTTGGA	GA	3	SL3.0ch02	53950413	53950435	intergenic
Solyc03g112390	69	CACGTGGATTCGTATTGGATTGG	69-2	CACGTGGATCTGAATTGGATCGG	GG	3	SL3.0ch10	58026110	58026132	intergenic
Solyc05g008250	76	CTAAACATGGTGAAGGTTGCTGG	76-1	CTAAAGATGATGAAGGTTGTGGG	GG	3	SL3.0ch08	19374634	19374656	intergenic
Solyc05g008250	76	CTAAACATGGTGAAGGTTGCTGG	76-2	ATATACATGCTGAAGGTTGCAAG	AG	3	SL3.0ch09	24874374	24874396	intergenic
Solyc10g055410	85	AGACGAAAGCTCTTGAGTCGAGG	85-1	AGAAGGAAGCTTTTGAGTCGGGG	GG	3	SL3.0ch01	97634031	97634053	Solyc01g111500 (MYB)
Solyc11g011050	87	ATTAGCGCAATTCGTTGCCATGG	87-1	ATTAACGAAAATCGTTGCCAAGG	GG	3	SL3.0ch01	35349011	35349033	intergenic
Solyc01g009070	61	TCACCAGATGAAGCTAGCGGTGG	61-1	TTACTAGAAGAAGCTAGTGGTGG	GG	4	SL3.0ch10	3556610	3556632	intergenic
Solyc01g009070	61	TCACCAGATGAAGCTAGCGGTGG	61-2	TCAGTAAATGAAGCTAGAGGTGG	GG	4	SL3.0ch03	64520600	64520622	Solyc03g112660
Solyc01g079620	62	GCCAAATCAACTACGGCTTTAGG	62-2	GACAAATTAACTACGGTTTGGGG	GG	4	SL3.0ch03	64648957	64648979	Solyc03g112870
Solyc01g102340	63	GAAGATACGGCCGGCTTAATTGG	63-1	GAAGAAATTGCCGGCTTCATGGG	GG	4	SL3.0ch04	50567228	50567250	intergenic
Solyc01g102340	63	GAAGATACGGCCGGCTTAATTGG	63-2	GAAGAAATTGCCGGCTTCATGGG	GG	4	SL3.0ch05	59071082	59071104	intergenic
Solyc01g111500	64	AAACTCACGGCGAAGGTTGCTGG	64-1	AAACCCACAACAAAGGTTGCTGG	GG	4	SL3.0ch04	27423298	27423320	intergenic
Solyc01g111500	64	AAACTCACGGCGAAGGTTGCTGG	64-2	ACACTCACAACGAAGGTTACTGG	GG	4	SL3.0ch12	54989483	54989505	intergenic
Solyc02g067340	65	AGGGCACTTCCCACTAAAACAGG	65-1	ATGCTACTTCCCACTAGAACAGG	GG	4	SL3.0ch11	6352404	6352426	Solyc11g013370
Solyc02g067340	65	AGGGCACTTCCCACTAAAACAGG	65-2	AGGACGTTTCCTACTAAAACAGG	GG	4	SL3.0ch12	24827058	24827080	intergenic
Solyc02g087960	66	CCTTTCCCATTGCCCTCTGGAGG	66-1	CTTTGCCCTTTGCCCTTTGGTGG	GG	4	SL3.0ch01	83552505	83552527	intergenic
Solyc02g087960	66	CCTTTCCCATTGCCCTCTGGAGG	66-2	CCACTCCCATGGCCCTGTGGTGG	GG	4	SL3.0ch10	11474421	11474443	intergenic
Solyc02g088190	67	CGCAGCTAACCTTAGCCACATGG	67-1	CGCAAATAACAGTAGCCACACGG	GG	4	SL3.0ch01	58483936	58483958	intergenic
Solyc02g088190	67	CGCAGCTAACCTTAGCCACATGG	67-2	CGCAGCAAACATTATCCAGAAGG	GG	4	SL3.0ch04	50643634	50643656	intergenic
Solyc02g092930	68	AAATCGATTCCGGGGAGATCCGG	68-1	AAATCGGTGCCGGGTCGATCTGG	GG	4	SL3.0ch04	63248701	63248723	Solyc04g078420 (MYB)
Solyc02g092930	68	AAATCGATTCCGGGGAGATCCGG	68-2	AAATCGATTTATGGGTGATCTGG	GG	4	SL3.0ch05	9973199	9973221	intergenic
Solyc03g112390	69	CACGTGGATTCGTATTGGATTGG	69-1	CACCTGGTTCCATATTGGATTGG	GG	4	SL3.0ch02	40922804	40922826	Solyc02g070680
Solyc03g119050	71	TATCTTTCCACCTGGCTCAGAGG	71-1	TATCTTTCGGCGTGGCTCAATGG	GG	4	SL3.0ch07	64097133	64097155	intergenic
Solyc03g119050	71	TATCTTTCCACCTGGCTCAGAGG	71-2	TATCTTTGCAGCTGTCTCACTGG	GG	4	SL3.0ch05	65761286	65761308	Solyc05g055110
Solyc04g009950	72	AGGACAATTGCGCCAATCGTTGG	72-1	AGGAAAATAGAGCCAATCATTGG	GG	4	SL3.0ch12	59024836	59024858	intergenic
Solyc04g009950	72	AGGACAATTGCGCCAATCGTTGG	72-2	AGCACAATTGGGCCAATCTATGG	GG	4	SL3.0ch03	36093770	36093792	intergenic
Solyc04g078420	73	CTGGTAAATCCTGTCGTCTCCGG	73-1	CTGAAACATCCTGTTGTCTCGGG	GG	4	SL3.0ch12	67707288	67707310	Solyc12g099670
Solyc04g078420	73	CTGGTAAATCCTGTCGTCTCCGG	73-2	CTGGCATATCCTCTCGTCTAAGG	GG	4	SL3.0ch08	7397234	7397256	intergenic
Solyc04g079360	74	TTGTTGAGCGTTACGGAGCTCGG	74-1	GTGTTGATCGTTATGGACCTTGG	GG	4	SL3.0ch08	64526471	64526493	Solyc08g081340
Solyc04g079360	74	TTGTTGAGCGTTACGGAGCTCGG	74-2	TTGTTTAGTGGTAGGGAGCTTGG	GG	4	SL3.0ch06	36814360	36814382	Solyc06g053860
Solyc05g007160	75	CTGATTTCAAGAAAGGAGGGTGG	75-1	TTCAGTTGAAGAAAGGAGGGAGA	GA	4	SL3.0ch09	70580851	70580873	Solyc09g090650
Solyc05g007160	75	CTGATTTCAAGAAAGGAGGGTGG	75-2	GTGAGTTCAAGAAAGGTGGACGG	GG	4	SL3.0ch01	83365470	83365492	Solyc01g088720
Solyc05g052850	77	CGGCGACGGAGGATGTAGTTTGG	77-1	CGGCCAAGGAGGTTGGAGTTCGG	GG	4	SL3.0ch01	88910622	88910644	intergenic
Solyc05g052850	77	CGGCGACGGAGGATGTAGTTTGG	77-2	CGGCTACGGACGATGTTGGTAGG	GG	4	SL3.0ch09	37666984	37667006	intergenic
Solyc06g065100	78	CGCAGTTGGCGGCGGTGCTACGG	78-1	TGCAGTTGGAGGGGGTGCCAAGG	GG	4	SL3.0ch04	55504500	55504522	Solyc04g063370
Solyc06g065100	78	CGCAGTTGGCGGCGGTGCTACGG	78-2	GGAAGTTGACGGCGGAGCTACGG	GG	4	SL3.0ch05	49858037	49858059	Solyc05g040050
Solyc08g081500	79	TACATGGAGCTGTAGGCAACAGG	79-1	TACATAGAGTTGTAGGGAAGAGG	GG	4	SL3.0ch01	28395227	28395249	intergenic
Solyc08g081500	79	TACATGGAGCTGTAGGCAACAGG	79-2	GCAATGGAGCTGTAGGCAAATGG	GG	4	SL3.0ch03	67490682	67490704	intergenic
Solyc08g082890	80	GCTAAAGAAGGATTGCGTAAAGG	80-1	GCAATTGAAGGATTGCGTGAGGG	GG	4	SL3.0ch07	53354100	53354122	intergenic
Solyc08g082890	80	GCTAAAGAAGGATTGCGTAAAGG	80-2	GAAAAAGAAAGATTGCGGAATGG	GG	4	SL3.0ch12	18259466	18259488	intergenic
Solyc09g010820	81	CATTGCACTTCCGATCTATCCGG	81-1	CATTACACTTCATATCAATCTGG	GG	4	SL3.0ch02	30876841	30876863	Solyc02g036250
Solyc09g010820	81	CATTGCACTTCCGATCTATCCGG	81-2	CATTGCATTGCCGATGTCTCCGG	GG	4	SL3.0ch04	63017281	63017303	intergenic
Solyc09g010840	82	AGCCACGGAATGCCAGGTGTAGG	82-1	AGCAGAGGAATGCAAGGTGTGGG	GG	4	SL3.0ch06	41223150	41223172	Solyc06g065680
Solyc09g010840	82	AGCCACGGAATGCCAGGTGTAGG	82-2	AGCCACGAAATGGAAGTTGTGGG	GG	4	SL3.0ch04	62536447	62536469	Solyc04g077500
Solyc09g090790	83	TTGCTCGTAGCTTGCCTGGGAGG	83-1	TTGTTTGTTGCTGGCCTGGGTGG	GG	4	SL3.0ch08	47238720	47238742	intergenic
Solyc09g090790	83	TTGCTCGTAGCTTGCCTGGGAGG	83-2	GTGCTCGTACCTTCCCTGTGTGG	GG	4	SL3.0ch07	38200921	38200943	intergenic
Solyc10g044680	84	GAAAGGCCTTTGGTGCCCTGAGG	84-1	GAAAAACTTTTGGTGCCATGTGG	GG	4	SL3.0ch11	33863274	33863296	intergenic
Solyc10g044680	84	GAAAGGCCTTTGGTGCCCTGAGG	84-2	AAAAACCCTTTGGTGCCCTCCGG	GG	4	SL3.0ch03	46524333	46524355	intergenic
Solyc10g055410	85	AGACGAAAGCTCTTGAGTCGAGG	85-2	TGATTAAAGTTCTTGAGTCGTGG	GG	4	SL3.0ch09	69056844	69056866	Solyc09g082940
Solyc10g081232	86	TTGCAAGGCTATTCCCAGGGAGG	86-1	TTTGAAGGCTTTTCTCAGGGTGG	GG	4	SL3.0ch00	19901031	19901053	intergenic
Solyc10g081232	86	TTGCAAGGCTATTCCCAGGGAGG	86-2	TTGTTGGGCTATTCCAAGGGAGG	GG	4	SL3.0ch02	41545839	41545861	Solyc02g071583
Solyc11g011050	87	ATTAGCGCAATTCGTTGCCATGG	87-2	ATTAATGAAAATCGTTGCCAAGG	GG	4	SL3.0ch01	64135774	64135796	intergenic
Solyc11g073120	88	AGAATTGCCCGAAAAATACCAGG	88-1	ACATTTGCACGTAAAATACCAGG	GG	4	SL3.0ch06	7505869	7505891	intergenic
Solyc11g073120	88	AGAATTGCCCGAAAAATACCAGG	88-2	AAAATTGGACGAAAAACACCAGG	GG	4	SL3.0ch09	49616734	49616756	intergenic
Solyc12g049300	89	TGCTGACGGACATTAGACACGGG	89-1	TGCTGAAGGGCCTTAGACTCAGG	GG	4	SL3.0ch12	8259771	8259793	intergenic
Solyc01g079620	6	CTAATGGAGAAGGCTCTTGGAGG	6-w1	CTAATGGAGAAaG--CTTGGTGG	GG	1	SL3.0ch07	1346580	1346560	Solyc07g006540
Solyc01g111500	10	AGTAATTAATCCATCGGAGACGG	10-w1	AGTAATTAATCCA--GGgGATGG	GG	1	SL3.0ch1	6709659	6709639	intergenic
Solyc02g087960	16	AACATGGTCCAGGGAATTGGAGG	16-w1	AACATGaTCCAGGGA--TGGAGG	GG	1	SL3.0ch09	61799890	61799910	intergenic
Solyc03g112390	25	AGTTCAGTCCCTAAATTAGCAGG	25-w1	AG--CtGTCCCTAAATTAGCAGG	GG	1	SL3.0ch11	4106857	4106877	Solyc11g011050 (MYB)
Solyc05g007160	36	GAAATTGCCAAGGTGGTATCAGG	36-w1	GAgATTGCCAA--TGGTATCTGG	GG	1	SL3.0ch02	42221563	42221543	Solyc02g072447
Solyc10g055410	50	ACTTGTTTCCAAGGAGGCTATGG	50-w1	ACTTGgT--CAAGGAGGCTATGG	GG	1	SL3.0ch04	1077134	1077154	Solyc04g007380
Solyc10g081320	52	AGTTATGTGCTAGAGGTCATTGG	52-w1	AcTT-TGTGCTAGAGGTCATTGG	GG	1	SL3.0ch05	2312994	2313015	Solyc05g007870 (MYB)
Solyc01g111500	10	AGTAATTAATCCATCGGAGACGG	10-w2	AGTAATTAATC--TaGGAGATGG	GG	1	SL3.0ch03	64681041	64681061	Solyc03g112910
Solyc02g087960	16	AACATGGTCCAGGGAATTGGAGG	16-w2	AACATGGTCCA--GAATTGaGGG	GG	1	SL3.0ch05	64231098	64231118	Solyc05g053240
Solyc08g082890	43	AATCCTTCTTTAGCACAACATGG	43-w1	gATCCTTCTTTAGCA-AACACGG	GG	1	SL3.0ch03	41876595	41876616	intergenic
Solyc09g010840	46	CACAAACTCTTCTTCCTCCGTGG	46-w1	C--AAACTCTTCTTCCTCCtTGG	GG	1	SL3.0ch08	49684891	49684911	Solyc08g061850
