# Supplementary material for: High-throughput sgRNA testing reveals rules for Cas9 specificity and DNA repair in tomato cells
Source: Front Genome Ed. 2023 Jun 6;5:1196763. doi: 10.3389/fgeed.2023.1196763 (PMC10279869; doi:10.3389/fgeed.2023.1196763)
Supplement: Supplementary file 6 [file DataSheet2.XLSX]

## Sheet: Sheet1
sgRNA	FW oligo sequence	REV oligo sequence
01	ATTGACATCTTCCGCAGAAGTCCA	AAACTGGACTTCTGCGGAAGATGT
02	ATTGGTAAAAGTTGCCGCTTGCGG	AAACCCGCAAGCGGCAACTTTTAC
03	ATTGGAGCATCAAAAGTGAAACCG	AAACCGGTTTCACTTTTGATGCTC
04	ATTGATAAAGAGACGACAACGTGC	AAACGCACGTTGTCGTCTCTTTAT
05	ATTGGGATCAGAATCTGTGTTCTC	AAACGAGAACACAGATTCTGATCC
06	ATTGCTAATGGAGAAGGCTCTTGG	AAACCCAAGAGCCTTCTCCATTAG
07	ATTGATAAAGTTACATGCAACTTT	AAACAAAGTTGCATGTAACTTTAT
08	ATTGCAAATTGCAGCTAGATTACC	AAACGGTAATCTAGCTGCAATTTG
09	ATTGTCGTTCTCTAGTTCGGAAAG	AAACCTTTCCGAACTAGAGAACGA
10	ATTGAGTAATTAATCCATCGGAGA	AAACTCTCCGATGGATTAATTACT
11	ATTGGTAAAAGTTGCCGTCTCCGA	AAACTCGGAGACGGCAACTTTTAC
12	ATTGCAGTAAAATTACCGCGTTTA	AAACTAAACGCGGTAATTTTACTG
13	ATTGATCAAACTCCATAGCCTCCT	AAACAGGAGGCTATGGAGTTTGAT
14	ATTGAACATGGTCCAGGCAATTGG	AAACCCAATTGCCTGGACCATGTT
15	ATTGACATGGTCCAGGCAATTGGA	AAACTCCAATTGCCTGGACCATGT
16	ATTGAACATGGTCCAGGGAATTGG	AAACCCAATTCCCTGGACCATGTT
17	ATTGGATAAAACGGGGGTGAAGAA	AAACTTCTTCACCCCCGTTTTATC
18	ATTGCTCTCTTGATATCAGGCCTA	AAACTAGGCCTGATATCAAGAGAG
19	ATTGCCCACTGAGCCATGTGGCTA	AAACTAGCCACATGGCTCAGTGGG
20	ATTGACCTTAGCCACATGGCTCAG	AAACCTGAGCCATGTGGCTAAGGT
21	ATTGCCTTAGCCACATGGCTCAGT	AAACACTGAGCCATGTGGCTAAGG
22	ATTGGAAAATCTTGCCGCTTGCGG	AAACCCGCAAGCGGCAAGATTTTC
23	ATTGGAAAGGCTTAGAGAAGTGGG	AAACCCCACTTCTCTAAGCCTTTC
24	ATTGGGTGGAGGAATCTGCATCGG	AAACCCGATGCAGATTCCTCCACC
25	ATTGAGTTCAGTCCCTAAATTAGC	AAACGCTAATTTAGGGACTGAACT
26	ATTGTCTGCTTCACACTACAAGAA	AAACTTCTTGTAGTGTGAAGCAGA
27	ATTGGGATGAAGGTTGGAGGTCGT	AAACACGACCTCCAACCTTCATCC
28	ATTGAAGAAAGCTTGTCTTTTCGC	AAACGCGAAAAGACAAGCTTTCTT
29	ATTGAGTTCTAGAGAAGCAATGGG	AAACCCCATTGCTTCTCTAGAACT
30	ATTGGGACGAGCAGGCTTTGATTC	AAACGAATCAAAGCCTGCTCGTCC
31	ATTGAGTCCGACCCGATAACAAAC	AAACGTTTGTTATCGGGTCGGACT
32	ATTGCAGTCCGACCCGATAACAAA	AAACTTTGTTATCGGGTCGGACTG
33	ATTGTTCATCCTCCGCCGGAGAAA	AAACTTTCTCCGGCGGAGGATGAA
34	ATTGTTAGCTGCTCATGCTAAATA	AAACTATTTAGCATGAGCAGCTAA
35	ATTGCAGATGGACTGAAATTGCCA	AAACTGGCAATTTCAGTCCATCTG
36	ATTGGAAATTGCCAAGGTGGTATC	AAACGATACCACCTTGGCAATTTC
37	ATTGTTGCCAAGGTGGTATCAGGC	AAACGCCTGATACCACCTTGGCAA
38	ATTGAGAAATTTACCTAAAGCTGC	AAACGCAGCTTTAGGTAAATTTCT
39	ATTGACCATAGTTCCTCAGGGTTG	AAACCAACCCTGAGGAACTATGGT
40	ATTGGTTATAGCCGGAAGATTACC	AAACGGTAATCTTCCGGCTATAAC
41	ATTGGACTGCGGTGGTGATATTGG	AAACCCAATATCACCACCGCAGTC
42	ATTGAGTGAAGTCCCTGAAAAAGC	AAACGCTTTTTCAGGGACTTCACT
43	ATTGAATCCTTCTTTAGCACAACA	AAACTGTTGTGCTAAAGAAGGATT
44	ATTGATTCACTTCTGGGTAATCGT	AAACACGATTACCCAGAAGTGAAT
45	ATTGTTGTTAAAGGACCCTGGACT	AAACAGTCCAGGGTCCTTTAACAA
46	ATTGCACAAACTCTTCTTCCTCCG	AAACCGGAGGAAGAAGAGTTTGTG
47	ATTGCCGTGGCTACAGACAGATAG	AAACCTATCTGTCTGTAGCCACGG
48	ATTGTCAAGTTGCATGGTGAAGGC	AAACGCCTTCACCATGCAACTTGA
49	ATTGCTAAATATGGTCATGGTTGT	AAACACAACCATGACCATATTTAG
50	ATTGACTTGTTTCCAAGGAGGCTA	AAACTAGCCTCCTTGGAAACAAGT
51	ATTGTCTTTTGGACTATAGAACTT	AAACAAGTTCTATAGTCCAAAAGA
52	ATTGAGTTATGTGCTAGAGGTCAT	AAACATGACCTCTAGCACATAACT
53	ATTGAAAAGTCCTCTCTTCAAATC	AAACGATTTGAAGAGAGGACTTTT
54	ATTGGAAAGGTCCATGGACAGCTG	AAACCAGCTGTCCATGGACCTTTC
55	ATTGTGAATCCTGATCTCAAACAT	AAACATGTTTGAGATCAGGATTCA
56	ATTGGAAAGAAACTTCTACGATAC	AAACGTATCGTAGAAGTTTCTTTC
57	ATTGAGAAACTTCTACGATACGGG	AAACCCCGTATCGTAGAAGTTTCT
58	ATTGCTCAAGCTCTTGCAAGTTGA	AAACTCAACTTGCAAGAGCTTGAG
59	ATTGAGCAAATATTGTGAATCCTG	AAACCAGGATTCACAATATTTGCT
60	ATTGTTGTCCACACAAAGGCAATC	AAACGATTGCCTTTGTGTGGACAA
61	ATTGTCACCAGATGAAGCTAGCGG	AAACCCGCTAGCTTCATCTGGTGA
62	ATTGGCCAAATCAACTACGGCTTT	AAACAAAGCCGTAGTTGATTTGGC
63	ATTGGAAGATACGGCCGGCTTAAT	AAACATTAAGCCGGCCGTATCTTC
64	ATTGAAACTCACGGCGAAGGTTGC	AAACGCAACCTTCGCCGTGAGTTT
65	ATTGAGGGCACTTCCCACTAAAAC	AAACGTTTTAGTGGGAAGTGCCCT
66	ATTGCCTTTCCCATTGCCCTCTGG	AAACCCAGAGGGCAATGGGAAAGG
67	ATTGCGCAGCTAACCTTAGCCACA	AAACTGTGGCTAAGGTTAGCTGCG
68	ATTGAAATCGATTCCGGGGAGATC	AAACGATCTCCCCGGAATCGATTT
69	ATTGCACGTGGATTCGTATTGGAT	AAACATCCAATACGAATCCACGTG
70	ATTGACGGCGCTCAATAGCACGTA	AAACTACGTGCTATTGAGCGCCGT
71	ATTGTATCTTTCCACCTGGCTCAG	AAACCTGAGCCAGGTGGAAAGATA
72	ATTGAGGACAATTGCGCCAATCGT	AAACACGATTGGCGCAATTGTCCT
73	ATTGCTGGTAAATCCTGTCGTCTC	AAACGAGACGACAGGATTTACCAG
74	ATTGTTGTTGAGCGTTACGGAGCT	AAACAGCTCCGTAACGCTCAACAA
75	ATTGCTGATTTCAAGAAAGGAGGG	AAACCCCTCCTTTCTTGAAATCAG
76	ATTGCTAAACATGGTGAAGGTTGC	AAACGCAACCTTCACCATGTTTAG
77	ATTGCGGCGACGGAGGATGTAGTT	AAACAACTACATCCTCCGTCGCCG
78	ATTGCGCAGTTGGCGGCGGTGCTA	AAACTAGCACCGCCGCCAACTGCG
79	ATTGTACATGGAGCTGTAGGCAAC	AAACGTTGCCTACAGCTCCATGTA
80	ATTGGCTAAAGAAGGATTGCGTAA	AAACTTACGCAATCCTTCTTTAGC
81	ATTGCATTGCACTTCCGATCTATC	AAACGATAGATCGGAAGTGCAATG
82	ATTGAGCCACGGAATGCCAGGTGT	AAACACACCTGGCATTCCGTGGCT
83	ATTGTTGCTCGTAGCTTGCCTGGG	AAACCCCAGGCAAGCTACGAGCAA
84	ATTGGAAAGGCCTTTGGTGCCCTG	AAACCAGGGCACCAAAGGCCTTTC
85	ATTGAGACGAAAGCTCTTGAGTCG	AAACCGACTCAAGAGCTTTCGTCT
86	ATTGTTGCAAGGCTATTCCCAGGG	AAACCCCTGGGAATAGCCTTGCAA
87	ATTGATTAGCGCAATTCGTTGCCA	AAACTGGCAACGAATTGCGCTAAT
88	ATTGAGAATTGCCCGAAAAATACC	AAACGGTATTTTTCGGGCAATTCT
89	ATTGTGCTGACGGACATTAGACAC	AAACGTGTCTAATGTCCGTCAGCA
